# Supplementary material for: Sensitive Quantitative Proteomics of Human Hematopoietic Stem and Progenitor Cells by Data-independent Acquisition Mass Spectrometry
Source: Mol Cell Proteomics. 2019 Apr 11;18(7):1454–67. doi: 10.1074/mcp.TIR119.001431 (PMC6601215; doi:10.1074/mcp.TIR119.001431)
Supplement: ProteinQuantification_HSPC [file 144140_1_supp_312034_ppn594.txt]

UniProt	CMP_132	CMP_185	CMP_234	CMP_235	CMP_236	GMP_132	GMP_185	GMP_234	GMP_235	GMP_236	HSC_132	HSC_185	HSC_234	HSC_235	HSC_236	MEP_132	MEP_185	MEP_234	MEP_235	MEP_236	Qvalue	NbPeptPerProt	ProteinLength
A0A075B759;A0A0B4J2A2;F5H284;P0DN26;P62937;Q9Y536	29006485.22	30067174.67	35738071.5	36507424.54	37340240.49	32338159.91	32125629.01	39363571.96	42561480.4	34547142.57	25236297.07	29037688.51	34711918.84	40625105.97	39765883.24	30081501.87	32112532.27	35468804.15	42066453.14	35819063.25	5.57E-06	3	164; 164; 164; 164; 165; 164
A0AVT1	530591.5277	715150.4319	923933.2857	858161.4879	817190.6246	848086.9096	720862.7848	896414.6409	881488.1401	861406.1927	618684.4306	916635.1874	1045585.698	1040784.377	1025301.165	605380.5952	757950.1827	937057.3396	897489.071	765454.984	1.48E-05	14	1052
A0FGR8	1551847.771	1543296.534	1574150.772	1234666.467	1404205.772	1696185.018	1722376.99	1584954.401	1377573.428	1548350.912	1208017.575	1092304.512	1259801.955	1149414.726	841800.7463	1348394.118	1103840.644	1069481.59	1148683.878	1305571.873	1.41E-06	11	921
A0JLT2	36095.75307	25177.24653	39138.04786	35852.7758	21405.25359	31905.57425	30329.37854	43148.6699	33772.84308	24996.30692	23852.28243	5307.286373	20049.91304	15725.7845	4669.001479	31469.04814	47964.64938	42661.28751	30710.29027	6740.571748	2.36E-05	2	244
A1L0T0	222467.104	250512.8256	222545.3145	243808.4676	288045.6541	260392.1208	240771.6093	264887.7784	222090.9871	269140.7338	208524.9994	198830.375	203834.3652	216657.8937	194981.327	203407.8807	240269.8062	185281.6364	260540.0525	198018.5687	3.54E-06	6	632
A2A3N6;P55036	109425.0517	139222.2572	117239.9401	111520.4208	110838.9771	126212.8992	118228.6685	131176.6527	134213.6191	113279.4096	135063.7876	115582.7272	126643.5868	114065.1482	125956.0432	107716.6697	134822.4107	138975.6772	124657.7376	128817.0947	5.55E-06	2	862; 377
A2RRP1	60093.29531	62765.80836	59777.82499	40379.57655	52089.95271	59622.82405	48800.99775	47935.9506	42617.01364	41643.02952	74940.61956	65038.09906	39098.51176	32371.76427	41113.45146	72660.12585	78168.25956	56123.58042	55787.78839	40095.50804	1.02E-06	4	2371
A3KN83	20743.61286	17000.95711	24392.34854	18259.28328	18902.57749	15842.81489	23643.19633	28995.12261	19921.56696	18669.06704	4010.43771	5456.766767	9861.927828	11117.91333	4830.067897	17016.12	28260.42427	28970.38713	22318.42507	19996.8352	7.02E-07	2	1393
A3KN83;Q9Y2G9	68396.9487	71226.98735	61934.40372	65252.94726	77039.76961	64166.29301	102718.4654	87790.35188	87115.03708	93090.65927	34912.73445	27954.53852	48037.4604	46331.84191	43851.632	69487.6384	87779.32677	85458.91515	83381.66097	57762.80839	0.000100576	2	1393; 1366
A4D1P6	163677.8514	52870.59862	85223.03912	149819.8585	140624.2432	91597.74481	98401.26065	165758.0125	161052.5107	147675.5931	219429.0552	203233.3868	232624.3149	185099.3536	278462.1201	128566.8626	142785.7596	150774.5563	64885.76638	185075.5962	9.31E-05	6	747
A5A3E0;P0CG38;P0CG39;P60709;P62736;P63261;P63267;P68032;P68133;Q6S8J3	73384171.36	95944055.55	83427400.57	77309265	89753609.04	85081516.4	93746659.84	79818251.36	82783202.65	91740521.85	62980887.62	69643065.92	85095461.62	80040573.77	85603060.91	72090760.95	79970218.72	78508159.23	83089188.53	94633809.46	4.95E-06	3	1075; 1075; 1038; 375; 377; 375; 376; 377; 377; 1075
A5A3E0;P0CG38;P0CG39;P60709;P63261;P68032;P68133;Q6S8J3;Q9BYX7	4837495.165	5101395.937	5626047.204	4344973.478	2827212.54	5375325.561	4517727.574	6473179.431	5364470.415	4438351.439	3920208.859	3429891.281	5481399.318	4422665.493	5273772.219	4006419.312	5288263.082	6127893.565	4900602.244	1969461.381	8.15E-05	2	1075; 1075; 1038; 375; 375; 377; 377; 1075; 375
A5A3E0;P0CG38;P0CG39;P60709;P63261;Q6S8J3;Q9BYX7	2842100.014	3560924.928	3399671.17	2613354.029	3051727.943	3319311.453	2889297.877	3271142.943	3541459.664	2980501.596	2531198.874	2675702.756	2707617.244	2711444.041	3126794.856	2402989.334	3021358.383	3650734.136	2901239.725	2574417.69	8.49E-07	4	1075; 1075; 1038; 375; 375; 1075; 375
A5A3E0;P0CG38;P60709;P62736;P63261;P63267;P68032;P68133;Q6S8J3;Q9BYX7	81716032.79	91409900.02	88531168.68	88266895.2	97963841.39	91414456.42	105022518.8	96188023.43	104362241.4	102029160.3	71244982.43	76228120.54	90771227.58	93503521.36	89190961.26	81750789.32	94139120.86	87131490.83	87084678.7	91082763.89	1.58E-06	2	1075; 1075; 375; 377; 375; 376; 377; 377; 1075; 375
A5A3E0;P60709;P62736;P63261;P63267;P68032;P68133;Q562R1;Q6S8J3;Q9BYX7	48953699.82	54119084.49	52462032.97	52499200.26	60057061.21	53073559.42	51235260.92	61171494.32	57863981.26	56605881.22	42576749.86	45727519.05	52791247.01	48919452.03	54766302.47	44325439.55	52183701.4	54125116.92	55742381.03	51182739.5	4.43E-06	2	1075; 375; 377; 375; 376; 377; 377; 376; 1075; 375
A5YKK6	396319.5666	479453.6413	472433.021	429570.444	327829.5311	410311.9158	308888.3199	447344.1111	443637.1489	423262.7685	327743.0824	411243.2497	451871.0299	405071.9502	423403.5391	407221.5316	475913.2122	492503.364	446937.5833	383128.822	6.35E-07	13	2376
A6NDG6	155449.627	176664.2368	63532.2925	162663.4048	147337.2814	172732.2511	186544.8017	209536.7271	179171.8111	172194.7435	24481.79528	12545.07675	120632.2845	41304.94231	35995.84311	161603.2833	179639.1887	198582.0876	186480.8818	156736.7887	7.87E-06	3	321
A6NDU8	13310.79348	6345.863951	13493.31363	20456.2964	4164.886041	3937.905647	16795.08967	17849.59662	14817.15051	11570.41292	2442.398787	6652.105373	16064.11317	15384.87457	8647.213013	NA	5728.079077	14665.47505	6577.854651	NA	0.000589741	2	294
A6NDY0;Q86U42	616049.7094	563975.4008	621966.2372	458292.2708	398948.6073	514180.3871	549559.3612	504058.6131	543510.8529	521751.0286	466097.5499	469548.373	504345.2433	501481.6707	486392.9702	666215.3177	571511.2266	577902.9812	585631.3262	547260.5993	4.06E-06	2	278; 306
A6NEC2;P55786	272754.5867	308418.1465	349963.9487	341460.6787	318048.8174	298273.0485	269283.0412	371343.1852	364425.4185	304288.6964	142330.7846	267843.7658	346722.7107	322273.8741	308988.425	240512.192	290009.7599	352737.7719	356138.8886	306022.6663	3.33E-06	6	478; 919
A6NFI3	21819.6177	14634.43758	24176.85464	23853.8092	15967.53699	17457.86656	14317.0882	21719.24484	20454.58743	18399.82573	5979.473654	NA	15174.51461	9802.498392	10341.80277	25081.45784	25024.12108	20078.43431	19660.80333	16231.04229	8.57E-07	2	1004
A6NHG4;P30046	733401.5488	893263.1067	921375.2101	903922.5761	793193.2408	901147.3223	758302.6908	887573.8812	970051.6281	752183.1355	767305.6058	809750.2418	956725.0441	1094738.572	974526.6908	790887.6331	786863.2832	928955.8499	995207.9034	773747.2177	2.04E-06	6	134; 118
A6NHL2;P68363;P68366;Q13748;Q71U36;Q9BQE3;Q9NY65	2639595.012	2374382.399	2714630.609	2030502.496	1678869.036	2982125.525	3021313.547	2972148.537	2782304.354	2685443.004	1288039.348	1142762.611	1898457.726	1662995.691	1334327.761	2362553.488	2462874.491	2563263.847	2357916.875	1556024.176	2.05E-06	5	446; 451; 448; 450; 451; 449; 449
A6NHL2;P68363;P68366;Q71U36;Q9BQE3	5597299.769	5522721.411	6524315.411	4289359.938	4218834.415	5924021.205	5733497.678	8152016.28	6464898.828	5811835.817	2477973.836	2843271.041	4210003.337	3523960.927	3057316.362	4976510.555	5403725.147	6535145.258	5856612.972	4616766.069	1.76E-06	4	446; 451; 448; 451; 449
A6NHQ2;P22087	1517925.225	1453164.619	1420583.294	1160971.948	1380491.533	1393299.942	939731.5969	1224425.302	1236987.756	1256538.198	2314838.657	1636775.846	1458435.869	1537923.142	1721992.361	1554055.158	1380057.11	1531443.214	1522366.304	1372400.972	1.93E-06	3	334; 321
A6NHR9	1006912.407	997496.4093	841429.9678	857907.2512	956062.1822	963703.647	924829.7254	1028561.77	1041530.048	1034978.43	740921.8893	612436.7937	894233.8607	810698.9901	737822.8274	979734.5564	1060276.043	1207077.4	1130082.404	1024001.631	1.32E-06	24	2005
A6NIH7	183488.8805	186373.7946	206091.3117	241407.262	222085.1775	221438.58	221361.7915	202325.7712	264802.7182	235324.1302	172396.6601	190433.6572	219002.2474	274435.1564	211976.9991	157231.8505	104692.0846	156250.2027	185593.7634	168799.8125	3.36E-06	4	251
A6NIZ1;P61224	362492.9371	396175.5113	356425.8391	298907.3746	386738.907	315350.0611	309014.533	303827.8022	273791.326	289792.7022	348525.1336	333960.0512	283571.474	301222.0452	376437.5285	432593.0342	458368.7793	394196.589	434982.223	444476.018	8.94E-07	3	184; 184
A6NIZ1;P61224;P62834	1797764.133	1294774.112	1362381.013	1526209.734	1557204.74	1474828.887	947061.966	1278945.453	1153232.352	1197526.702	1687935.846	1177197.268	1269791.793	1297327.731	1315566.227	2025785.431	1870850.662	1520692.867	1881020.45	1105544.345	1.12E-06	6	184; 184; 184
A6NKT7;O14715;P0DJD0;P0DJD1;P49792;Q7Z3J3;Q99666	258672.2624	300266.0828	333845.9186	214524.3046	303742.4314	333502.604	208625.6926	346821.4826	291161.3938	324352.5652	321070.6631	242162.4537	270879.5218	265114.454	289691.5465	227291.6794	314151.9759	310850.6581	325410.0053	275768.9682	1.01E-06	6	1758; 1765; 1748; 1756; 3224; 1758; 1765
A6NKT7;O14715;P49792;Q7Z3J3;Q99666	243535.4411	78260.16389	86140.19692	185378.1944	208208.7386	287128.9452	182045.2964	246318.8553	187244.8469	210932.6221	96821.57439	214287.4764	74657.13238	33183.23547	170095.2662	251490.2699	239235.3152	233406.3488	149217.1557	172538.4049	5.86E-06	4	1758; 1765; 3224; 1758; 1765
A6NKT7;P0DJD0;P0DJD1;P49792;Q7Z3J3	231307.7438	216422.6561	229298.6945	167320.2782	217462.8487	233492.9277	232892.4391	217555.4028	185964.9327	231353.2563	235980.6754	214074.9877	202427.2992	184896.9374	198854.9418	234832.4794	219299.5904	206558.4003	214589.4148	208972.0639	1.64E-06	2	1758; 1748; 1756; 3224; 1758
A6NMY6;P07355	1685720.886	3546463.961	3250787.532	1753393.71	2120926.765	2349759.914	4490451.827	4417344.183	1713692.921	2759270.26	681375.9846	1840494.559	1803510.652	846536.6695	1090722.767	990800.0369	1971983.713	2254354.064	784266.2129	1330707.656	6.35E-07	21	339; 339
A6NNZ2;P04350;P07437;P68371;Q13509;Q13885;Q3ZCM7;Q9BUF5;Q9BVA1	3971258.721	5189542.305	4861872.535	3203444.309	4112202.002	5335524.332	5050319.692	4931364.3	4577893.712	4892624.887	1857405.413	2064523.422	3142357.035	2651752.692	2194017.074	4122337.121	3799626.423	4628381.39	4236673.519	3887589.731	2.47E-05	3	444; 444; 444; 445; 450; 445; 444; 446; 445
A6NNZ2;P04350;P07437;P68371;Q13509;Q13885;Q3ZCM7;Q9BUF5;Q9BVA1;Q9H4B7	17475642.21	20323190.39	21902637.78	16820764.35	19228817.42	23530480.01	25104825.56	25655876.94	21816854.86	22162371.26	9860690.467	10331885.14	15070133.86	12490929.08	10261536.99	19177771.92	20614588.55	20303850.74	20398877.61	17223523.24	2.36E-06	7	444; 444; 444; 445; 450; 445; 444; 446; 445; 451
A6NNZ2;P04350;P07437;P68371;Q13885;Q3ZCM7;Q9BUF5;Q9BVA1	14181055.18	14161570.33	15002517.92	13505989.51	11453200.7	17623307	16271695.14	19466272.71	16202835.36	15094343.96	6992391.962	5725684.425	10734923.39	8871051.018	5954681.313	14107459.88	15458041.34	14339865.77	14129126.21	8567953.493	1.61E-06	4	444; 444; 444; 445; 445; 444; 446; 445
A6NNZ2;P04350;P07437;P68371;Q13885;Q3ZCM7;Q9BVA1	1545622.319	1436808.809	1855270.247	2208716.623	718003.6642	2211797.619	2601731.537	3526858.778	1748297.821	2936382.222	503751.0076	887293.8662	744444.2961	718810.8703	773302.6799	1224729.926	701243.4399	2179026.722	998424.1947	1493822.61	7.42E-06	3	444; 444; 444; 445; 445; 444; 445
A6NNZ2;P04350;P07437;P68371;Q3ZCM7	643400.4922	455796.7796	623751.8725	582764.4117	623636.3781	702399.3369	564894.4727	999815.874	703950.7	773523.2858	289441.7481	288055.4667	489750.9045	436230.9841	286160.6691	660359.7572	606495.929	743693.8423	600775.0922	468964.7685	7.99E-07	2	444; 444; 444; 445; 444
A8K0Z3;A8MWX3;C4AMC7;Q6VEQ5;Q9NQA3	66360.92294	65977.1431	83030.92466	74907.29951	78945.92276	92326.30095	87352.91872	96067.47055	105749.4712	84507.69062	93904.15776	62832.90077	93432.20444	88479.07063	75357.36708	77554.8268	54309.78651	75195.52079	82248.18177	74061.43612	3.45E-05	2	465; 477; 463; 465; 447
A8MUU1;Q01469	860124.0496	1052426.466	1197570.195	1456671.722	1047685.777	1130744.923	1213003.341	1389737.117	1351876.765	1303122.677	371349.1544	473402.7671	838501.9255	931568.3809	630166.8862	786955.8073	1109619.763	1160048.116	1125748.81	1102431.203	1.24E-06	5	101; 135
A8MVJ9;Q9NWY4	163519.4853	160801.7828	195700.93	205079.7286	199083.7849	202998.749	98472.10786	214644.6809	198885.1026	204093.0895	24075.42639	24912.91438	179293.0006	195095.6092	136586.2713	46535.77609	179015.3757	196525.1903	205887.3516	197884.1242	1.62E-06	2	347; 346
A8MWD9;P62308	4188109.764	3533240.793	3780811.762	4211589.586	4467486.914	4188975.323	3644181.528	3980581.81	4231356.172	3872436.308	3799555.872	3317684.126	3552286.099	3456095.259	1735471.744	4755777.988	4305976.568	4247460.816	4204837.958	4043150.354	2.16E-06	4	76; 76
A8MXV4	67608.93647	74738.4103	23812.76774	53756.43854	57862.45633	40228.5085	39738.18422	20127.20907	44981.07107	31889.85802	106592.4374	98549.22386	31138.7818	78474.13627	67910.47093	87592.91947	89084.4023	42764.42601	84079.15103	60397.72559	1.47E-06	2	375
B0I1T2	1458250.425	935598.4115	1251418.518	860611.5101	788715.975	1097196.288	683617.7633	1101879.12	803262.0476	731458.0566	1791880.706	1009167.94	1454306.069	908932.3737	791795.515	1474684.605	897380.8556	1350941.816	1232931.365	865182.4977	6.35E-07	18	1018
B2RPK0;P09429	21496751.17	22030405.91	23934722.48	22605619.63	22309569.37	17042415.08	20144709.94	17845268.06	20933660.94	20270168.77	15954071.23	17167418.26	22301986.89	25290849.66	24019109.51	24546979.37	24090078.33	24924613.65	27368265.86	27851530.86	6.35E-07	11	211; 215
B2RPK0;P09429;P23497	1681650.994	2044187.31	1613247.425	1832128.769	2149194.416	1317210.6	1582227.409	1327662.404	1869491.272	1652503.029	1202126.757	1517782.272	1466689.657	2061680.771	2281859.018	1855856.7	1831830.687	2103463.688	2614927.35	2713548.442	1.81E-06	5	211; 215; 879
B2RPK0;P09429;P26583	12259706.9	13041134.65	14883619.7	13354375.75	10315518.76	10700003.28	11631965.81	13034722.21	13167700.08	11557477.54	9121498.176	8788433.729	13924518.55	14454547.92	15871443.16	13498423.9	15016507.21	17547787.78	16878947.72	11653537.44	6.98E-07	16	211; 215; 209
B2RXH8;B7ZW38;O60812;P07910;P0DMR1	20664220.14	19603861.63	19239372.66	19406612.32	22302295.04	21851859.02	22078873.54	18447532.48	20796416.77	20780792.73	21060197.44	16007382.06	17150145.9	18362530.4	17230036.21	23761617.91	23578826.53	20786580.67	21212294.09	23439766.74	8.67E-07	15	293; 293; 293; 306; 293
B2RXH8;O60812;P07910	425780.4052	396320.1635	384789.8036	380092.0462	411001.0038	416838.1827	383737.4232	395473.2429	391320.5843	393655.1521	428839.3131	307524.7953	327559.2501	334992.3905	338010.679	441236.0485	462685.3865	401132.0209	441820.6906	392538.8456	6.35E-07	2	293; 293; 306
B5ME19;Q99613	1985788.853	2266831.337	2415506.18	1806681.313	2006523.782	2216273.625	2466134.479	2746932.363	2341126.373	2196553.413	1110038.767	1373006.54	1922925.446	1714150.735	1721608.219	2103323.636	2581913.526	2716415.594	2498083.132	2015274.499	6.35E-07	26	914; 913
C9JLW8	174491.0032	213607.3773	227461.6468	151995.9802	175581.6872	234598.5246	250053.3961	221073.8181	247381.5534	208571.1104	120784.8714	156416.0053	167793.6609	131660.6314	31563.37348	203036.4272	240348.7704	251456.2043	220554.1636	224162.3435	0.000121321	3	97
E9PAV3;Q13765	621648.3525	770652.8999	859688.5158	601112.9176	618071.1859	750771.5426	794262.0446	1088580.936	798343.4511	716806.3237	430685.4013	584415.1505	632502.259	529523.8939	541106.9641	712185.5732	963470.9843	986269.2379	744057.6847	622258.7627	1.31E-06	6	2078; 215
E9PAV3;Q13765;Q9BZK3	301806.5459	366785.3544	414450.3654	318658.5309	296142.5531	388292.8002	392735.239	503517.9788	397579.0073	345586.7779	182733.4315	207115.7504	294058.6538	223670.6664	276717.7108	353622.6231	477658.8159	480083.6175	395150.5842	300016.1273	1.84E-06	5	2078; 215; 213
E9PRG8	179832.1286	181563.5128	193003.0378	158471.572	182988.2803	190490.1458	202590.7396	165934.3655	182274.7833	179241.155	145321.2903	155966.6289	164147.9913	164319.8653	168250.6485	239272.5339	212745.0455	198252.5215	195656.3446	177947.299	5.08E-06	2	122
iRT_Biognosys	139662541.7	175661084.2	155153918.2	145805691.5	184055222.1	138078335.4	134490064.7	114110021.3	150644296.8	163199929.5	181110062.4	230410181.2	142289584	163881845.6	193255244.3	159927352.1	154301540.3	122063600.2	208652590.4	222909290.2	1.54E-06	12	134
O00115	370001.3442	389921.3674	319203.2928	349456.6059	489049.1782	314576.3682	353561.3145	227689.4407	98388.23332	362245.3078	746780.2806	694224.8207	508364.8856	547009.7922	707768.3309	279458.9616	251502.091	251360.794	282590.6697	460956.3015	1.84E-05	2	360
O00116	740004.3771	809640.5229	729836.9435	385496.4746	411943.2287	783485.927	733943.8286	850803.6901	691575.3217	683528.3501	612213.3716	490508.4883	415173.1515	370166.5605	257672.4985	678901.3346	687570.7821	647799.1667	607655.6268	396608.102	6.48E-07	14	658
O00139	714787.4855	843674.2425	813101.8041	684793.8604	746198.5102	721938.4598	804632.1124	854159.1024	766862.9632	722219.1299	476091.8329	647632.8965	760164.3445	645337.3722	607364.434	735259.0407	768886.7914	844351.8667	738729.8263	770343.7267	6.79E-07	12	706
O00148	1039966.095	901706.0409	1068833.291	981956.9993	784929.1709	1133209.022	1016511.057	1207044.406	1082822.955	981689.6544	490422.4419	309927.6979	685082.2426	489200.2153	463549.6185	1093010.199	1147283.762	1243989.841	1052332.175	744057.5289	6.35E-07	10	427
O00148;Q13838	12395314.16	12808372.74	13062819.55	12493088.94	12434964.83	13408506.02	13271553.11	13026828.3	13451155.65	12149395.16	11383303.73	9924608.131	11719030.81	11739625.37	10734145.85	12729514.94	14146373.55	13892661.27	13526993.37	12677494.93	6.35E-07	18	427:428
O00151	2345740.964	1139047.051	2070921.317	1830064.636	2936396.532	1386073.975	616682.5706	1271720.24	1315840.246	1706408.948	1058061.381	331284.9179	1271992.874	1338063.204	1996020.739	3411592.468	2101457.655	3313978.152	3245375.344	3873333.632	7.86E-07	22	329
O00154	1257435.765	1118977.886	1760330.723	1678130.782	1455361.205	1773716.151	1532125.304	2180477.523	2095577.828	1789824.337	309507.2896	326738.8016	1198158.408	1174695.774	595812.2821	1047477.063	1037148.817	1501820.455	1466644.007	1209815.228	6.35E-07	12	380
O00160	85270.28503	80198.63088	100577.961	73391.57727	60226.45458	104242.5047	120616.2274	139363.2584	99688.887	95885.22917	42308.26555	28784.3437	73743.75981	56352.18984	20221.35175	65657.32812	53628.25293	81005.73262	60240.88467	47614.16597	1.59E-05	4	1098
O00160;Q12965	37241.87526	42308.91033	52488.18844	39663.96527	31920.23964	50892.3891	54116.24525	56175.06224	48517.93043	47370.12216	11857.24907	19810.67814	38168.4971	24658.78838	15334.08447	24969.42123	21670.4387	43567.824	36296.60844	14215.88805	0.000271634	2	1098; 1108
O00161	204089.9504	166055.4823	161474.9729	152261.6665	164256.7441	164021.6026	139887.7513	155564.4832	158123.7846	145005.9148	216561.0772	199542.4237	176810.6442	145940.1055	196313.4735	194925.8269	150292.4228	158663.9826	172587.8335	177529.5813	3.23E-05	4	211
O00165	74586.98127	60621.30488	48485.54656	31386.05735	55088.56699	59628.62347	NA	11810.79877	NA	46315.56868	79696.31308	10320.27755	NA	6039.252552	53879.6385	74105.7831	67160.97169	44463.78627	72487.87118	53427.68668	0.000563005	2	279
O00170	1757105.164	1908693.351	1877586.73	1755131.906	1863245.898	1943003.69	1942797.372	1982421.649	1884506.877	1897686.295	1296256.241	1400081.045	1753278.675	1761330.623	1458056.082	1953904.727	2084020.337	2074570.261	2092920.641	1849132.617	9.02E-07	18	330
O00178	317566.4243	368020.7034	384564.755	334518.6508	371201.8097	353564.3248	320394.8989	372566.3976	372969.8824	368398.2856	189609.8918	191922.3599	283891.5415	316293.2705	291946.7188	363437.4898	401112.3186	426097.2995	441089.9364	361895.606	6.35E-07	9	669
O00182	476852.1905	631712.0692	496159.0538	610940.4598	512240.7467	498296.412	724308.7305	541973.8449	691696.0819	561493.6015	597026.8072	719856.5016	544903.9839	619723.0757	606257.5241	466044.4128	739493.2441	516181.1927	700351.4953	448613.0755	2.68E-06	5	355
O00182;Q3B8N2;Q6DKI2	1035778.349	1381652.063	1091685.343	1208541.318	1145962.814	1058631.96	1409722.814	1139248.047	1351046.661	1140172.398	1141391.315	1366616.426	1096340.716	1207493.034	1204729.515	1026997.563	1469659.97	1120656.153	1361527.295	968349.4115	1.61E-06	5	355; 356; 356
O00186	217250.3651	168899.9834	171553.9232	183815.1867	191813.9053	208738.0663	168388.5791	167686.8029	162149.1026	169225.2519	240384.5472	182856.6883	163946.0235	194050.8067	213047.8403	219634.8475	184611.8798	189759.2007	190757.1259	217953.0383	9.83E-07	5	592
O00193	446813.4326	520642.348	521566.3213	509748.8467	548437.2081	489824.4672	537239.0588	526272.9041	400889.1256	557441.7669	412896.1406	495232.0293	528252.2359	563702.1893	599089.6385	474094.9546	538798.4121	539243.8417	540548.1262	627248.1955	6.35E-07	5	183
O00194	98752.95868	94544.5634	96052.21977	87615.4167	107691.0975	112573.0719	91648.15961	107008.3063	77543.28347	83945.25482	110685.7311	101154.7105	82303.83868	16380.35211	80027.42992	76567.54695	112545.0171	90479.21966	90333.63901	86550.22499	1.93E-05	2	218
O00203	187013.0981	296454.8778	300061.1957	245770.7335	269896.1086	294140.4819	301203.8597	253851.7328	275959.803	270669.1325	235028.6593	278443.0951	231306.7917	173538.3639	259295.8186	256705.3033	280511.7146	289144.0911	261488.1718	240852.1072	1.53E-06	6	1094
O00214	35241.11845	31258.34047	28839.54933	20945.33269	38123.64745	36781.38688	28050.75009	32388.60361	24903.24457	29041.26333	29749.18453	28033.585	23704.53	6144.935881	23735.62463	29998.8709	27255.70494	25325.4194	15789.49999	27901.41789	1.62E-05	2	317
O00217	903161.6379	734342.8922	632148.2634	698630.7699	679628.75	822311.6501	711191.1878	639745.2964	644528.8194	618841.4149	835468.3753	620582.4913	410610.1244	601553.89	436029.5777	911472.4538	785365.7547	708917.8105	848680.4419	574630.6257	8.75E-07	5	210
O00231	1627826.316	1819091.472	1958879.496	1614326.743	1643509.134	1970070.655	1745878.627	2142153.873	2038176.624	1539218.095	1393071.866	1377666.29	1858122.367	1584403.4	1595218.306	1679871.756	1848058.808	1981188.185	1867917.303	1527369.661	8.50E-07	21	422
O00232	603893.3276	623602.7466	718313.7435	650837.6969	616497.7398	675957.9055	569785.2005	814936.3	622143.6671	594260.9493	522229.2886	528153.1784	695809.919	594390.407	575963.0873	573637.7226	669315.5929	779408.641	682687.4103	514154.3401	1.59E-06	8	456
O00233	647198.7859	736109.8073	729469.3983	726405.3051	730400.5936	736436.1444	829481.4334	861155.0246	839005.7729	766487.9822	475136.44	551630.3521	707663.7256	664217.3002	657760.2061	634053.8294	745434.847	770529.5808	818238.3768	709569.7959	8.30E-07	10	223
O00244	539085.7848	593761.6487	676554.635	601704.8664	550339.6834	650043.0556	665985.6198	809907.9862	787234.3815	646779.8558	385893.0998	473562.9983	575745.1603	598085.3283	556909.9245	510721.229	642030.0283	666127.5972	665687.0865	516512.5176	6.35E-07	6	68
O00264	557501.8743	557672.5214	589548.8838	504971.986	537686.1814	538475.9418	526463.9711	559470.9803	446799.9959	476329.8153	603938.644	573309.831	540960.7491	450992.4996	433768.2803	542491.7831	489738.6328	499923.7984	534244.8955	499801.4617	6.35E-07	5	195
O00267	1295728.638	1349428.135	1386141.857	1256203.544	1412600.349	1250761.766	1224951.409	1130597.974	1362041.01	1298522.07	1026898.496	1041567.642	1352697.58	1337418.579	1401083.166	1378835.287	1460531.716	1463483.25	1448105.617	1498484.197	6.86E-07	22	1087
O00268	84268.88666	67923.69149	52238.91268	57704.45853	77850.53901	78895.44095	104032.4767	79793.26453	66870.65106	81973.60206	85093.69059	61219.80924	78988.54486	83366.48213	66013.03232	83027.71611	64123.24102	86927.02689	83042.54421	98762.23072	3.10E-06	4	1085
O00273	544467.3527	698856.9395	682997.7656	657790.1693	607535.1955	612445.3923	499891.0641	644335.2995	601877.2913	650898.9562	509503.9519	657765.2753	805171.3025	772910.7617	738485.6406	526874.059	657092.7972	780831.1246	719559.4696	705948.1821	6.63E-07	11	331
O00287	10507.85612	9469.295778	10718.08007	9790.810927	14279.76599	10266.06915	2023.48982	3976.16409	3890.169252	5671.825787	10414.31317	10942.88634	15530.93368	13428.76301	16526.654	15171.45642	8981.478056	11596.29986	15295.35999	16532.8729	2.16E-06	2	272
O00291	30139.713	23432.11933	31598.44059	24180.86401	24048.09966	34664.86175	29744.2409	40457.4182	26467.16614	24462.59784	29311.48066	35574.60207	35754.75082	27823.87097	25631.16403	15472.06686	14199.31761	27816.40318	18413.56193	13425.92355	1.78E-05	2	1037
O00299	11452169.05	13355616.35	14041359.46	13219123.06	12895676.74	12710048.56	12839844.08	16028559.25	14694290.05	12664888.16	7103644.405	8531209.971	12814133.69	12023072.21	11325315.15	11766914.06	13440854.37	15200569.67	14896960.03	12497869.71	6.67E-07	24	241
O00303	1757994.914	2109429.735	2156203.5	1797991.964	1568837.28	2213896.657	1986653.256	2457957.546	2170822.247	1837526.628	1293514.12	1433720.634	1632552.849	1588320.536	1429333.114	1916740.136	2412999.199	2427492.138	2225917.114	1701291.976	8.32E-07	13	357
O00329	73510.04025	88836.51096	112211.6441	105400.7973	89792.5547	102857.8396	104397.265	148699.6082	138820.7485	115604.4987	31480.50444	55283.76949	116319.7831	98640.39964	80260.58404	27127.135	42778.28247	86831.50012	51555.58152	49439.58617	1.61E-06	4	1044
O00330	357623.3158	207186.02	181375.7092	276137.0263	245125.8091	168094.3072	149861.9924	167125.2051	95439.00256	198252.1009	248955.2149	211632.9234	203421.75	208720.2758	229548.6059	215197.8686	190479.8871	190489.8266	195083.7289	220013.1532	3.69E-06	5	501
O00399	54897.43434	66564.94565	65012.19129	68872.16095	43079.70045	56571.47419	41809.38929	72178.26527	30786.57905	62723.13886	56008.03709	70572.3467	72841.36982	79789.42336	45101.09698	32521.84592	35901.40439	66322.5523	62595.12217	79384.00459	5.95E-06	2	190
O00410	1089699.026	1311650.367	1457610.924	1202116.653	1081318.821	1317622.583	1519771.636	1966681.562	1540062.972	1323150.548	462103.2803	670771.4927	1086909.134	865488.5126	711015.944	1085445.04	1429614.262	1660531.144	1434958.662	918597.9867	1.11E-06	24	1097
O00422	556126.9384	480321.6142	529389.5608	519456.0874	446280.4771	563335.4178	474027.0076	604545.9284	502132.5353	464221.3106	462949.7923	337713.9307	442833.54	367848.5757	330875.1385	617414.0214	573698.8893	599890.4909	463913.5786	428624.0073	6.35E-07	5	153
O00425;Q9Y6M1	363715.9973	378195.391	346882.4752	408288.0336	464698.311	369855.5551	330304.4812	338066.6001	382601.3607	332039.8044	598886.1841	541191.7805	466317.2031	494218.0393	550211.3237	352906.2084	298664.6977	330096.0944	437131.432	436289.0467	2.58E-06	2	579; 599
O00429	1735764.794	1886034.182	2044903.539	1788949.457	1703281.432	1725341.384	1721720.902	1980073.569	1659371.971	1518634.495	1244958.449	1697491.099	1814458.617	1552742.869	1619956.412	1616036.555	1858856.161	1954750.114	1647366.334	1339297.122	6.35E-07	29	736
O00442	131047.9523	103601.5396	144168.0282	140258.4349	131545.9864	65341.34532	85050.54058	137254.9084	117024.1593	105866.6811	127576.9681	140240.9119	162458.4347	147545.9888	174585.9038	138402.6707	129219.5865	127588.1669	151522.0067	107760.1452	6.35E-07	4	366
O00462	75913.13208	70543.0019	29115.95329	35184.02595	34023.81301	59563.49505	27163.39812	9219.122778	51201.59707	68356.84556	70127.28148	54679.69932	10070.28705	37003.95449	20852.14434	54379.76629	55613.27358	30651.72361	18901.70958	51792.16374	0.000342446	3	879
O00479	2637748.383	2541597.298	3261726.365	2537190.91	1215157.341	2441509.304	3214387.886	2478585.406	4319820.694	1804714.516	3620348.658	3244166.704	2651654.696	3218917.987	3101974.688	2784828.46	3130058.508	1962028.543	1058069.743	1587997.982	1.22E-06	6	90
O00483	693426.9711	561913.436	675087.6742	490497.3839	595897.8105	755744.4957	367682.5621	645398.5035	586221.4271	572085.5167	611809.3526	525599.3244	579000.4588	376644.003	487640.0665	700416.0946	517958.8578	656573.5497	637108.1559	563222.8341	1.39E-06	4	81
O00487	698199.8645	735023.6124	860210.9342	778030.4786	717324.4753	877785.7492	763587.2715	913362.5554	902414.649	715438.9961	603022.5358	710459.7911	749446.538	754356.2712	732315.0837	743085.493	819036.1382	893777.4069	766026.4859	677859.8288	6.35E-07	8	310
O00499	133927.6288	92345.004	114532.7084	156691.9043	140062.9083	175828.4619	102802.3979	146389.6783	171342.481	151329.9763	138653.4816	154904.3746	142716.1552	184413.2048	149337.0219	90739.41143	11565.55165	78775.34192	94339.60545	116055.3338	9.32E-07	5	593
O00506;Q9P289;Q9Y6E0	310119.632	328956.7445	360598.7101	330205.8551	354134.5199	344409.6132	307665.6808	369910.6551	370405.3576	310433.4857	309382.9508	318513.3649	369294.2575	374320.7845	356777.5835	352354.1868	405916.9315	412627.3721	402777.7261	350968.5375	6.76E-07	4	426; 416; 443
O00507;Q93008	29245.76341	33438.14864	33261.84612	34455.72665	24921.22865	33691.19384	18854.4939	35660.11916	28078.57374	28039.42706	11211.3064	20897.38948	32307.30349	14351.31778	26859.7536	14066.71099	32629.23484	34127.22008	37488.46008	16054.30353	6.63E-06	3	2555; 2570
O00534	281915.2611	97984.08328	231402.7331	280677.7232	193274.8532	163480.1882	42380.58546	137583.9049	211425.7277	148854.7525	298185.9659	370222.0482	355568.8857	363480.8175	255507.6134	168380.251	3651.68127	140702.9371	92153.74955	178034.9928	2.55E-05	6	786
O00541	659710.5574	745957.0063	656524.8702	500951.0391	689252.2204	658802.8243	699396.02	799816.1143	661663.0396	715437.3068	554753.7386	485618.3572	534161.3307	524494.3399	468456.9482	632903.3921	807593.124	714505.6484	691666.8965	681894.8619	2.34E-06	13	588
O00566	137680.2742	121579.2662	118174.0152	79671.2783	123996.4779	121748.94	135392.6787	118035.5922	111013.7654	144035.6816	108364.3162	71419.6913	106078.7183	97387.83942	93792.23635	122809.9055	156078.3869	130791.7255	124399.7044	116769.205	3.30E-06	6	681
O00567	8121788.961	7671030.479	6853019.007	6487633.315	8374159.929	6545669.017	6630529.144	6180037.915	6140308.758	6934085.372	10361930.21	8174620.704	7593338.931	7465416.381	8517103.968	7771011.506	7536569.325	7119087.608	7738909.161	7793420.281	6.37E-07	48	594
O00571	873161.8865	932641.28	943934.4145	849129.5133	1046965.004	997701.9048	1121228.123	1096970.532	876457.5063	1120506.232	542492.4019	560514.1409	729531.8966	634868.1948	713296.2984	966330.505	1061756.559	979794.148	920829.0261	987345.849	6.35E-07	9	662
O00571;O15523	2073683.821	2345422.588	2357842.421	1793679.042	2019849.786	2256630.405	2618708.251	2550432.024	2012806.111	2217813.645	1491134.586	1466797.316	1850097.443	1549387.673	1508995.635	2279074.684	2651551.751	2431760.327	2191295.861	1904521.483	6.35E-07	17	662; 660
O00571;O15523;P17844;Q92841	894802.1612	776634.9351	940551.831	763504.236	815688.105	885744.0595	860089.6716	1060649.647	754328.738	783884.8131	703857.1035	641516.4643	810008.0424	724464.556	632765.6668	1062298.13	925387.3373	1010683.93	806373.7181	685167.7578	3.22E-06	2	662; 660; 614; 729
O00584	332319.3203	394288.885	2221675.151	144617.5684	2330240.785	465403.2565	411912.9868	2296358.066	162005.5095	2225944.021	883369.8948	670156.2039	4426995.579	269956.1552	3542034.853	308730.541	262971.1898	1971528.546	88202.80176	1970452.232	8.31E-07	8	256
O00625	27912.77537	63248.56755	NA	86744.69023	NA	NA	NA	NA	NA	NA	25002.25759	25301.28233	NA	72723.29679	69287.60316	73094.25757	66275.49346	78146.19051	101710.3025	75841.36944	0.001625859	2	290
O00629	67431.52866	25256.14757	44246.9725	61543.5936	54069.46572	95197.90093	58995.83967	98027.01612	93525.65061	69414.62932	28908.79066	53011.98403	55328.65904	21321.71313	13741.61362	73467.07992	43289.38605	101909.4815	16531.99897	NA	3.97E-06	3	521
O00743	376837.3138	297037.9531	385217.0586	361683.8071	367484.8797	328140.0008	410268.8204	453073.1285	437438.2349	400550.2761	228107.3766	307714.0272	293427.7316	331590.4545	355957.3601	231237.5677	393303.149	267657.6331	379960.4936	336308.5849	1.50E-05	8	305
O00746	239962.3618	259677.4135	248507.9455	64195.85935	162175.8196	158257.7625	220127.0497	156330.6283	118128.3346	190598.103	67978.53883	24048.28928	100280.2593	79132.28823	4537.659379	209429.8204	311625.6702	192144.4629	168673.1951	185120.4256	1.64E-06	6	187
O00754	856885.5808	700474.7653	891653.7201	795604.7618	686132.8702	1106232.242	1120354.904	1136352.725	1005248.525	865244.5861	816755.2634	640181.4764	835238.7834	648735.2144	566889.8895	642192.932	570009.0592	577239.8476	509441.7944	499722.7342	6.35E-07	10	1011
O00764	40365.57221	143334.9265	180370.3161	62534.81354	197099.8099	206183.529	34798.07323	249037.4	217298.8337	47131.48386	158407.0312	235264.9208	189569.7462	324189.8982	262313.857	112124.3144	118936.0321	144359.5823	170786.3501	137123.9164	5.19E-05	4	312
O14497	804292.5515	897333.4383	929010.4565	642406.4895	886484.2965	852018.7377	954040.3368	638497.0598	782795.6934	811812.1477	522893.0131	512007.399	766069.9866	616525.2336	633190.177	1084513.279	1200161.394	1167535.007	1104947.073	1050213.982	8.53E-07	17	2285
O14497;Q8NFD5	38203.12762	37662.5475	NA	43654.08511	60021.66067	38378.94699	3429.021152	37979.64351	37525.54204	40126.07418	43931.80274	29408.36065	41384.27483	35588.92522	35340.17978	61900.03902	65687.01346	74121.75429	66087.19234	47209.1526	0.000969005	2	2285; 2236
O14530	37527.12622	49862.88511	45038.6837	35861.50978	35384.47615	40053.24143	56614.50957	71278.87508	56596.07512	44316.02908	13565.16829	23506.10635	30996.95131	34491.06132	27472.493	38827.29648	56810.89505	50834.51907	40847.10737	40218.5327	8.03E-06	2	226
O14545	19541.32171	20526.54571	19970.00476	18711.08049	19629.18546	19884.51238	20178.0047	21882.38366	21240.65306	23038.62852	16982.06909	22819.59429	26263.53434	21635.41361	21452.11785	16528.60036	17973.40474	19431.374	22094.72948	19851.5225	1.15E-06	2	582
O14548	68241.6224	52347.53637	65565.52682	50382.95773	66280.03898	42037.40999	25696.1885	61307.77806	55606.51655	56650.38384	31550.5491	52788.34145	54847.67501	28608.38977	52174.06972	60228.73998	47807.89241	60635.52089	65082.26995	61389.01647	2.13E-05	2	114
O14579	455378.2848	460052.15	478939.0378	458119.085	439665.1566	485266.0884	464419.6811	516037.0149	475825.0568	454075.1709	428504.6594	421551.4843	445243.4384	407347.7814	410119.718	465654.214	502584.1001	509605.2886	463548.3272	419647.3568	5.58E-06	6	308
O14593	6108.536092	20043.86615	22501.19373	20763.11937	20871.82722	5862.170102	16479.01031	16859.10701	20136.41328	7127.323057	8819.316269	9954.139347	26178.84404	23614.76266	23652.53336	18458.8937	21623.97355	24316.34163	26017.84462	20203.02048	0.000266841	2	260
O14602;P47813	572369.6416	742513.0786	759512.3031	660612.2288	618775.765	623719.3208	654308.5852	769438.287	753875.7871	672580.8129	351525.6317	535319.2378	678287.0802	506677.4188	706867.502	658126.8876	714052.5431	622540.8357	793527.8062	706370.5571	8.62E-07	8	144; 144
O14617	111442.8385	112492.146	127761.8137	107578.8757	108875.6874	131715.441	118476.2025	124965.7532	124881.7916	123756.1695	108881.233	141469.7427	124793.857	113565.0277	111141.9169	105900.1105	112601.6816	101828.7589	106093.4961	96780.86812	1.86E-06	3	1153
O14618	1101798.614	1192689.855	766695.4227	979395.7943	1185666.298	1044801.985	1069896.718	933765.0695	915554.0983	1128900.948	982270.7401	1171400.668	1072187.64	1026022.341	1100212.553	1180467.029	1294260.571	1096462.501	1127344.971	1305205.786	1.43E-06	7	274
O14639	81925.73911	87971.57681	62156.77798	108911.3052	67561.24	57346.12317	51070.27668	44203.62802	106683.643	59759.0504	195076.5334	180176.2503	135340.4247	172329.1811	139665.207	66851.36901	73240.38606	50764.4777	66627.76887	68950.00409	1.82E-06	4	778
O14646	72957.25961	46001.68964	72340.41177	19260.65795	33264.69135	67884.78593	86698.45798	48396.35795	70748.99482	73112.37736	NA	NA	13292.44744	20001.26336	NA	82109.91148	89653.15178	72714.41696	75108.48892	41824.69285	1.69E-05	2	1710
O14646;O14647	34809.9803	32557.85412	35106.29677	36452.46226	32882.38788	31329.53676	22307.52105	12639.75833	31792.58348	31577.80781	31165.51794	NA	24378.22971	30492.06069	22976.04193	38307.43788	36117.58308	37095.3454	39807.01042	33099.519	0.000224767	2	1710; 1828
O14662	57345.97664	40143.85319	41751.32134	43482.26447	25660.7121	52563.01459	37798.26256	46134.5508	39574.83347	46184.33026	55897.65096	45037.04255	34190.03977	36610.34673	29563.73378	48308.15732	44090.0964	35379.42952	28744.44409	42956.7494	7.05E-07	2	325
O14686	15372.31916	17125.574	20529.91645	19779.37205	18053.53613	13151.78269	20504.56809	18551.64956	7587.578408	14797.93138	11732.79608	15194.55828	20730.68176	21163.4414	16060.46756	13621.83065	21983.15641	22029.53502	21941.66082	13386.39587	2.89E-06	2	5537
O14715;P49792;Q99666	36154.39702	27668.26859	31004.45357	20187.81401	33930.52597	24641.12191	NA	33019.16579	5464.193718	30168.1832	NA	29593.6354	27308.44396	7611.371507	6456.136298	33081.68911	26219.82826	29475.35776	26298.28813	30253.35927	2.71E-06	2	1765; 3224; 1765
O14737	1013675.103	1285989.23	1490259.419	1268953.28	1254049.05	1396329.481	1538934.681	1718681.867	1526628.994	1447641.875	798070.7661	765151.6531	1217839.616	1135197.824	1044485.544	1041906.15	1339769.514	1437526.668	1334783.44	1284189.022	9.64E-07	10	125
O14744	363953.3848	361291.8392	434606.9931	475723.8145	372579.5896	445007.8799	223081.5696	503343.5042	560621.9919	392960.0839	275264.1488	243327.1671	427528.9127	395922.3368	390128.3718	353553.4325	388476.0118	479744.7845	479894.4663	316581.819	8.87E-07	4	637
O14745	2887626.635	2891648.199	3241550.954	3263969.791	3036587.862	3412945.594	3178779.598	3813808.156	3972126.002	3490986.263	2548855.752	2651038.758	3814933.692	3816982.644	3298261.538	2755183.605	2581280.732	3113465.746	3250096.859	3124016.814	1.07E-06	14	358
O14773	4398613.053	4261211.679	3620728.858	3803992.111	3724969.491	4544121.101	4867623.344	3701492.158	4123060.239	3849408.781	8357637.473	8784412.136	4560709.528	5196714.753	2832229.295	3683124.737	3328101.477	3175974.33	3065089.618	3160138.591	1.19E-06	7	563
O14776	1954154.672	2203880.7	2266272.194	2069760.378	2023910.956	2173616.481	2333630.909	2221762.544	2156679.471	2112401.323	1882956.996	1828870.127	2107870.744	2089381.928	1973484.439	2368518.412	2415691.958	2381609.313	2347868.251	2189539.523	1.06E-06	23	1098
O14787;Q92973	289211.8861	309880.6911	333543.6263	286072.5632	291605.6181	290599.4717	286159.049	348205.6805	312440.6711	291578.1318	280115.0178	345443.8883	308407.7236	291332.7769	300784.3677	270273.758	310715.9124	362875.6127	323048.1636	301639.1074	1.48E-05	4	897:898
O14802	107052.3912	94786.16281	83936.43341	108821.0798	103129.9246	97399.42511	69974.35765	93409.91863	119044.099	119896.6274	77002.25681	58869.66683	94048.36067	95851.56889	93235.56031	90077.75	85788.64745	117582.2219	115753.5705	103933.2023	2.83E-05	2	1390
O14818	2264710.647	2488149.486	3139930.76	2802154.188	2802423.771	2497452.318	2837561.506	3507518.739	3452890.915	2889553.346	1956346.018	2255074.346	2745991.365	3187447.63	2712200.659	1985861.235	2359505.919	2753430.58	2942917.318	2460268.353	6.70E-07	14	248
O14818;Q8TAA3	3749976.976	4059622.867	4692902.497	4591469.989	4402047.065	4724827.184	4624475.044	5220963.14	5477768.908	4551933.799	3328218.471	3479722.089	4545141.887	4741826.558	4301606.156	3524632.442	4045634.799	4580603.999	4475532.732	4085819.907	2.49E-06	8	248; 256
O14828	173303.3002	188181.775	208287.3375	186391.1826	202307.5942	206603.9064	236793.7219	223198.5626	176737.5428	201777.6761	199746.5699	219879.053	196185.3804	165660.3125	158305.0415	172463.4132	189162.3163	199684.9689	181829.9297	161955.2593	6.54E-07	4	347
O14874	56820.05669	55247.91055	48011.72593	52595.72959	77029.51349	64706.64394	61735.37441	55311.65696	64335.24361	57847.38798	87073.23391	72511.75869	66961.74392	70045.99354	63984.59987	58575.46632	40549.49895	46455.39344	56583.12569	52692.33751	1.06E-05	2	412
O14920	157841.2318	184169.8978	188809.7005	184230.0172	182435.0748	197174.4872	185296.8741	218691.7036	202981.5391	184552.3872	154745.3569	158320.0155	187284.4817	201855.2165	196388.8638	156531.2481	161521.7623	160293.3313	181933.6738	161240.9368	1.82E-06	5	756
O14929	1119591.802	1373433.091	1561468.039	1290542.244	1205348.044	1469292.86	1717527.437	1892768.91	1741338.998	1487732.808	409687.6158	391842.399	982089.973	816518.5437	507044.1933	1057473.767	1290986.237	1529628.117	1344210.798	946371.7474	2.36E-06	10	419
O14933	63473.03001	84981.28476	93908.3721	73551.34379	34107.46862	95398.40641	85966.15381	125332.5658	86153.77152	61382.11533	17139.36806	23281.19978	72192.81682	24243.32724	17093.9429	63166.66602	110764.4985	96889.1836	77505.50406	25001.61254	1.05E-06	3	153
O14949	226069.1531	160615.8523	182250.7761	185446.7589	178141.4275	256523.6199	218588.2353	186686.6138	158995.3231	185522.1237	210255.4684	203068.2123	184810.6653	161738.6513	168855.8336	227352.0145	225674.8167	181955.1802	201245.0456	142157.7791	3.93E-06	2	82
O14950;P19105	2980077.074	2968925.764	3009849.666	3101524.093	3031922.396	3289575.664	3347097.947	3256932.942	3150516.933	2935822.44	3738251.454	3678400.014	3654539.938	3539288.782	3387661.466	2803356.821	2632147.038	2852264.419	2757246.255	2884874.296	1.94E-05	3	172; 171
O14950;P19105;P24844	155214.2182	159286.5366	155434.4596	102092.5011	156719.5596	170842.2006	102308.6115	167693.815	157724.5207	142784.0439	197503.8335	225542.4615	179574.5042	131443.3674	193145.2735	126926.9351	108738.6798	173694.3729	133335.4262	132947.107	6.09E-05	3	172; 171; 172
O14964	270590.4389	379560.6705	313405.5095	273008.5058	359519.9464	285562.1385	295850.577	313166.1155	231075.9509	301245.5153	280083.1669	363503.4039	261705.5971	301818.0497	362467.2143	360949.2096	398052.7807	376270.278	389648.4936	416653.8371	1.25E-06	3	777
O14974	1065642.221	1131289.139	1084377.96	863725.503	961291.934	1153411.684	854585.8605	1022494.463	1082100.828	874374.6911	959669.9539	983320.9074	1139838.273	1073724.036	926958.0928	1146716.844	1202511.869	1203460.701	1025582.715	1095710.997	8.62E-07	13	1030
O14975	94441.04465	117466.2864	71070.31983	58909.84978	79565.65821	NA	27403.7384	NA	15060.85434	12144.85125	13613.83533	9128.327847	12722.11542	11920.80327	13851.97743	118293.1871	114045.3096	90486.75135	113344.7084	89919.73061	5.43E-05	4	620
O14976	99392.67198	151281.4478	158549.2474	114982.5698	146409.4241	137553.2965	157607.7736	165785.6367	134023.3506	160195.5514	112708.1346	130687.5009	117319.0237	69493.17414	121118.0083	88798.07871	168978.8144	82872.59289	153038.9348	141281.1093	1.44E-05	4	1311
O14979	7096613.904	6778929.918	6849681.095	6345431.091	6313997.725	7575334.569	8242186.032	7365464.885	6942352.64	7257135.55	5566922.519	4628834.054	5529113.457	5510356.647	4817482.645	7706119.483	7099799.503	6932823.062	6755037.518	6488447.348	6.49E-07	23	420
O14979;Q14103	3032484.057	3220273.245	2977258.396	2850362.874	2633507.473	3019441.461	2833073.541	3086419.39	2920228.582	2535737.472	2906986.185	2350756.774	2604642.888	2751226.621	2601294.916	3224682.202	3146842.58	3322071.616	3324612.391	2704171.505	1.13E-06	2	420; 355
O14980	1507309.005	1735168.847	1765784.265	1568389.829	1491357.424	1636973.021	1492737.096	1947309.481	1885069	1538732.296	922552.8262	1083675.515	1582134.209	1507641.856	1388449.403	1612488.283	1769635.237	2184584.042	2040730.732	1405720.682	6.35E-07	24	1071
O14981	37749.84915	5587.861464	37485.57209	43269.02333	9335.62306	41520.01572	41128.63394	53291.72258	43865.36	42471.81257	NA	5500.769985	14086.03251	NA	31048.40908	14903.71263	60046.30004	53712.77096	58422.00515	4842.443222	0.000179983	3	1849
O14983;P16615	568444.0307	606177.8603	506234.9044	422242.4426	520786.6547	512759.0264	417879.6998	497567.7195	414544.0898	439590.358	530221.4582	530148.0182	400488.9112	424879.3447	437755.6216	548007.4947	624245.7818	473497.0206	507304.4381	536576.3171	4.65E-06	4	1001; 1042
O14983;P16615;Q93084	636761.535	645071.2687	531999.5276	420176.5195	549201.2294	475073.9984	473853.0451	436599.2494	372568.9048	419748.4738	672646.3078	646541.5454	431205.1454	393832.1195	502319.7778	618498.2752	607821.302	495999.0608	522044.7094	553934.8785	7.47E-06	5	1001; 1042; 1043
O15014	42592.53441	46520.52949	44945.44684	26038.09067	44909.69029	44517.32419	31180.39832	30211.19118	32265.26282	29137.27262	31553.09568	16675.80659	35486.58172	29601.79302	22191.3437	57636.93122	54029.14282	60287.9335	53350.71437	50347.22039	6.35E-07	3	1411
O15020	14186.19961	13835.23001	3251.499535	2905.717693	NA	NA	NA	NA	NA	NA	NA	NA	NA	NA	NA	40033.04533	44142.56828	29185.98335	43803.6043	23738.07668	4.86E-05	2	2390
O15020;P11277;Q01082	183328.9752	187041.3436	187986.618	171203.9899	181568.4548	174958.8549	181193.6072	194597.2456	184183.0567	169321.1229	317619.308	276753.1302	273729.7393	246911.5391	242825.3753	125291.2752	98371.80401	154190.6901	123206.7982	153421.9537	1.92E-06	2	2390; 2137; 2364
O15020;P11277;Q01082;Q9H254	141412.2819	101454.3583	122205.8281	180341.6753	137141.4098	116594.0985	147473.9415	166494.2943	171102.3239	124159.3136	175890.6819	189128.7825	208812.1491	174868.5551	177996.3105	95101.87659	66643.25697	141830.585	113727.2991	105118.6451	2.14E-06	3	2390; 2137; 2364; 2564
O15027	250234.0226	240551.4055	222520.7832	184016.7614	205912.8076	232755.889	239467.5387	224186.1543	196660.5876	190701.59	227843.8095	213423.6677	204858.7992	176340.6599	181069.864	225919.308	260367.6158	193481.2537	227894.1496	208957.6469	8.91E-07	7	2179
O15031	26291.91315	16271.25333	18535.30975	NA	24534.32716	26030.54718	30367.57936	28322.40867	24545.56382	28944.9069	34874.31768	29432.05485	29175.70445	25187.49052	21606.16421	16296.3299	8722.881267	8920.864385	NA	17888.66981	5.41E-05	2	1838
O15042	957634.2078	925763.3255	969701.6923	725176.0001	873475.9961	1032900.431	938673.684	926941.5848	992752.6872	842448.0313	776547.9396	722619.5022	806343.7117	627905.6892	754953.8328	1050599.06	1040777.016	1022931.772	991636.123	855003.9127	9.63E-07	23	1029
O15047	104068.4351	97234.76293	97050.63439	78708.53727	75154.74957	88568.76718	76251.23383	75986.33685	88782.93494	49309.10089	115203.9651	94262.31965	104123.3967	91121.34645	75414.73468	104767.8977	92682.65407	120262.7354	109963.7628	80511.07805	8.66E-07	6	1707
O15067	4055120.291	4487448.104	5149870.786	4854159.567	3887698.891	4732835.298	5136975.044	5871029.479	5721234.038	4888772.177	2384425.337	2838978.364	3940172.7	4095387.581	3248799.426	3996779.953	4903140.683	5193371.424	4891049.816	3861306.435	6.37E-07	42	1338
O15084	85189.86854	72611.79743	116705.5466	90913.50481	100897.1012	119807.4293	115420.5203	120350.8598	105736.4975	98483.35637	65452.39602	NA	104447.1872	85094.37708	93078.8975	77174.22626	75927.17815	70851.05876	96433.38962	90851.42306	3.22E-06	3	1053
O15116	157427.9333	165694.8264	203734.6602	217103.2417	206300.6822	214315.2416	212404.0633	237020.8242	261766.4688	215381.7499	127817.9665	118709.8155	192091.8208	205303.3712	149302.7922	176993.2292	213621.334	199856.9601	235461.6226	178830.1171	7.27E-07	2	133
O15126	47540.12136	62602.8794	45424.65156	33460.71803	42349.87981	23363.10499	44668.51443	18972.18944	45866.06552	44824.33636	49040.03008	59825.91124	16134.94454	40171.67584	30363.58375	45919.32926	57893.5185	46367.74716	46494.00112	46574.12316	5.83E-05	4	338
O15127	319407.6529	300420.6991	280070.3702	297719.4155	356559.1572	288455.4073	255695.8485	277001.2252	277034.0365	267156.8469	663099.4435	650689.3228	419997.1065	291301.1096	522079.6492	138486.3252	179168.508	207123.8974	260738.843	283248.201	1.32E-06	5	329
O15131;O60684	10107.57794	59108.75185	54389.23841	11295.58307	11790.03471	51454.95191	46399.83459	55835.41307	63120.40738	14481.05941	10732.92881	37898.95691	9358.805764	10018.27256	11310.32459	38872.59476	51234.4836	43513.09982	12021.61417	10962.54345	8.58E-07	2	536; 536
O15131;O60684;P52294	185305.4047	181654.1046	184381.4203	148958.9767	158021.2706	192296.6293	215224.2516	237087.513	184673.1233	169316.1719	120675.8995	142555.8676	176257.409	NA	134606.2931	154448.9951	188213.3576	176860.5642	178622.3121	151095.6648	0.000228643	2	536; 536; 538
O15143	3976870.723	4916207.182	4953183.571	4520854.846	4293198.976	4618886.063	4646580.463	5230908.085	5049071.515	4502917.182	3121942.932	3772839.756	4781178.534	4646679.127	4536827.347	3694842.795	4115092.908	4844001.489	4635128.501	4027745.513	6.35E-07	23	372
O15144	2089013.037	2556960.356	2694608.42	2276132.891	2358473.312	2602616.668	2666844.621	2742696.203	2661105.394	2453628.922	1693360.751	1890380.193	2327808.757	2473966.318	2348223.018	2011760.618	2337863.57	2531239.269	2449222.677	2136602.731	7.42E-07	18	300
O15145	3095273.822	3856867.903	3908723.58	3684160.622	3401182.863	3692091.946	3488974.73	4307939.263	4082022.899	3659617.062	2230177.594	2672075.791	3569098.435	3381471.755	3168725.672	3042825.488	3387759.872	3821901.813	3461014.429	3120286.24	6.35E-07	16	178
O15160	893677.8063	905445.8704	923478.0032	871633.4848	868788.9113	875706.8692	991460.7175	857715.0101	869062.9546	799076.0921	897401.3832	831371.5664	864430.6444	985111.268	666777.0841	949714.8278	967928.6004	957466.9243	937680.1279	874586.809	7.35E-07	9	346
O15164	252388.7225	323354.7733	306361.0935	166897.8675	185761.3215	152948.824	128980.8436	156676.4828	198886.0203	155944.3778	162774.3992	26952.62599	126506.3655	154917.4819	145444.5133	292283.8238	302021.3301	308397.5223	296472.0364	266589.8928	8.50E-07	11	1050
O15173	648848.1419	637789.9129	577816.94	524962.8697	671597.6593	617986.1021	573083.1299	581787.3916	505563.3373	598113.7379	818208.7321	729867.4014	569106.8967	524952.0342	652142.1793	706943.3778	717330.1243	557181.8882	690425.3914	684893.6691	1.55E-06	2	223
O15198;P84022;Q15796	150878.4929	175076.1209	181976.3136	139885.4838	161009.1373	147159.1571	161029.0406	194264.9518	162579.598	154484.3299	96663.79179	101878.2905	165130.0886	137027.0877	83952.53171	187942.475	192734.304	179197.1956	204507.1976	174129.559	1.76E-06	2	467; 425; 467
O15212	565731.3393	766131.422	725287.3766	538629.852	658618.0958	735291.3518	807637.2857	781511.8327	748529.2482	721168.6416	479191.9274	410224.7298	637720.0689	651581.0308	593781.2427	652344.759	763926.2991	770177.1625	720204.0704	697028.0729	9.18E-07	9	129
O15213	155328.1143	99198.12773	129465.6877	119585.8836	144887.8487	141897.7072	155946.1874	148308.1688	128375.9631	144226.1405	144507.9776	93674.70926	111169.373	108886.4457	107012.3934	162453.8065	170980.0219	140971.1316	143991.906	144986.35	1.05E-05	5	610
O15226	91447.80248	50657.1973	125056.9183	52583.18052	57285.12192	103415.2207	123052.3907	121715.3538	105689.9896	124804.2324	48479.12863	6537.517896	47198.97908	42743.67172	52895.12176	83312.71359	137790.2233	83284.37092	87774.48575	114753.4969	4.11E-05	5	690
O15231	29906.1322	20437.78074	51041.93383	54041.80644	55125.82676	41639.32371	29446.47148	54984.56986	64549.13131	47499.48428	68149.4519	71872.07512	86788.25341	76792.40265	92939.45772	23222.41002	8593.552231	26035.74548	30331.06285	52022.13191	1.49E-06	3	689
O15235	184819.0958	167178.0963	158363.2147	138371.4469	16047.5352	205226.4259	224061.7376	153902.983	172371.621	125586.166	21577.15527	19059.72207	86855.42936	100959.8195	NA	208253.5833	183087.8907	146048.1079	158498.2323	118451.8101	4.02E-06	2	138
O15247	561257.1026	516715.8841	582509.8742	660824.1448	620826.3881	449303.8278	396650.0173	432475.6333	389543.8339	394933.7294	1157308.47	971684.5515	1049984.62	1130043.731	1283884.763	540638.2825	465385.398	632397.2128	659478.7331	616405.6821	7.14E-07	11	247
O15269	232710.2728	246002.5041	220691.9102	183219.9311	213914.9208	230818.7078	235738.9616	209650.7993	187433.6111	208548.0081	176181.108	216120.9886	151652.4544	133398.0933	148464.456	216075.5913	226253.9105	206758.4048	227423.4178	203885.0868	7.09E-06	5	473
O15270	189052.4508	199428.6127	207805.8311	146920.1072	171442.1426	184269.8308	182595.1628	197835.0411	161277.0492	134683.4325	146096.1725	150276.1586	151997.2246	126226.6344	113031.9118	165548.2759	197967.9697	188861.9917	193616.9852	150901.3412	3.70E-06	4	562
O15294	482265.5323	639169.1361	618421.4574	447593.879	550568.3278	574791.6522	596526.8027	546053.4256	607168.1297	545028.6262	174389.5566	262957.1903	430433.169	291528.2557	295469.0225	569920.5346	695431.2708	693136.0431	608202.6308	540936.5779	6.35E-07	15	1046
O15305	56195.40802	72498.47776	52467.94307	49285.50239	52189.3145	20861.36769	43223.43238	81010.61417	63855.22104	38337.74556	NA	27679.72111	31080.71622	28641.82099	76152.44624	22488.1565	NA	27459.5115	72834.6754	38801.60808	0.004702327	2	246
O15327	114347.4171	161522.4244	131818.6419	174967.6932	122588.7832	74021.43102	96916.66929	91139.32032	108319.1622	40322.55418	222921.6201	327358.9542	213767.2707	227825.3915	213020.2248	81792.72361	91111.55988	93144.9444	115668.5674	100146.9135	6.82E-07	5	924
O15347	5130408.376	6385049.167	5758856.984	5809251.795	5735259.561	4538293.18	5096330.132	5169425.261	5671326.497	5603887.334	2848373.278	3484044.019	5107426.56	5062005.216	5766128.002	6051438.53	6098539.031	6402416.874	6737660.745	7514328.27	7.27E-07	25	200
O15355	1285424.701	1386883.28	1504459.221	1407981.104	1391212.496	1453287.077	1519989.827	1729618.575	1714391.461	1535312.213	605703.2171	704737.6613	1063845.158	1095851.026	797392.714	1399655.711	1626864.617	1718559.324	1726081.122	1423907.256	6.95E-07	13	546
O15371	1976547.848	1967640.744	2179208.092	1993175.164	2016984.032	2162232.014	2155647.995	2611300.326	2154717.366	2062052.254	1255792.079	1334850.531	1739965.411	1709690.187	1328685.029	2183795.163	2370817.038	2546370.251	2289519.91	1834425.951	6.35E-07	20	548
O15372	830988.9133	900001.7536	970546.4389	810816.512	702254.0561	938418.5863	955943.4205	1156904.174	905224.5408	823998.5776	576054.4733	567560.6255	762679.4628	705405.8282	609119.6282	878225.4025	1061396.106	1106021.39	902318.5663	670993.779	1.71E-06	13	352
O15379	119107.4155	110917.9788	136268.4927	114188.8713	122583.2352	114858.1867	135453.258	127480.448	126824.3187	130901.8852	101296.5532	95573.59542	106824.9901	115851.0749	116800.0687	103723.5866	117450.7612	131125.7011	119934.3779	109784.0533	4.48E-06	3	428
O15379;Q13547;Q92769	117203.7817	119096.0126	94712.79044	95508.07222	109513.8796	112844.1235	90049.65874	117710.6497	97489.27861	114255.5174	86969.32463	91890.9309	106740.3576	67465.82784	94033.12199	121611.05	141302.7753	147411.1177	128666.9476	109840.8813	6.70E-05	2	428; 482; 488
O15381	81396.1228	69149.74089	37112.37856	55247.80311	71774.47964	69489.34357	73110.53309	68284.46045	65024.27219	101736.8676	53670.00389	34879.34165	36664.00388	35465.79711	40464.78986	92402.66949	75670.74733	67378.43188	66025.89347	88322.33311	3.68E-06	5	856
O15382	790586.4338	661382.9136	733734.0692	575304.1346	547819.1414	766910.4272	443725.0415	500261.1814	544342.0592	475094.4955	1264504.522	933770.5664	886769.7416	668656.2443	876290.0333	711092.7498	635175.203	750881.385	673276.5049	550509.8833	6.35E-07	13	392
O15397	29104.72105	27362.17297	33536.05638	11267.43535	26332.81246	24701.1604	29243.69886	33640.45235	30794.28272	25293.53698	NA	11995.5731	10923.91101	27057.46002	24053.83191	22662.73035	34005.44523	32190.49303	30785.86883	22732.37655	1.21E-05	2	1037
O15400	637616.1897	578170.9197	545125.8397	587323.8507	730855.7049	661712.5236	641800.1095	606158.3924	601221.1699	699915.9026	916947.3831	773652.9058	676048.6657	663037.8177	697907.7049	610938.5089	606488.3504	558527.0791	568729.7361	679742.2397	1.21E-06	5	261
O15405;O94842;O94900	31445.57247	38062.04122	33377.85346	26520.42098	29687.8235	29747.1789	14030.46931	38355.80597	32674.53987	13681.11363	79232.4756	25495.58014	32880.53656	10886.36725	31317.80233	14880.82227	31613.869	32295.64634	32399.68363	33759.46178	1.97E-06	2	576; 621; 526
O15446	403593.8491	451030.6205	409424.2009	399591.8161	290707.4091	348842.9712	452470.2712	449004.0728	419273.1239	326028.7109	505096.3001	451812.9626	447059.7293	399587.5323	282178.3135	504785.295	514649.44	438949.9123	438860.5457	497921.6621	7.02E-06	6	510
O15498	521473.3406	598381.5679	599531.406	488166.9959	561762.8115	530957.2174	611479.8795	666700.0105	587377.325	548805.8154	455652.6297	506174.7573	548118.6722	501861.6529	668955.5102	636386.0528	736381.7537	682992.2417	728780.3064	642407.9804	8.73E-05	2	198
O15504	41615.36262	69499.9715	63694.84573	30971.02287	65297.14182	64466.77338	49435.34609	NA	47074.71254	25667.6804	35954.05035	46597.90158	57384.69182	29141.18088	48031.81109	43830.14782	70366.71727	74790.82695	69128.77155	58977.52243	0.00014685	2	423
O15511	2057659.35	2530032.79	2553129.512	2353983.074	2565217.48	2430627.759	2410608.709	2612552.313	2595802.141	2627039.784	1683084.209	1785823.762	2484468.21	2640491.48	2388554.969	2023615.866	2270351.575	2474377.552	2363010.239	2541842.992	6.35E-07	6	151
O15514	34972.50114	28745.7828	42335.75121	11492.42422	30739.31792	43109.84007	30513.79124	42449.95681	25569.05167	30743.93775	29456.39511	19351.04629	36777.52055	30119.07224	25388.79469	36472.64065	44794.15077	42310.80108	29093.05767	33320.06244	7.63E-06	2	142
O15533	536345.8194	863515.3935	872642.2814	511459.0283	840702.5062	790776.5804	1061810.56	967681.8363	679117.0125	1165949.317	419024.6292	750566.7772	739401.1088	443807.1957	592494.5467	383730.4823	646243.8606	612649.1417	506025.1782	636425.0654	6.95E-07	5	448
O15541	82905.58931	116377.9761	74554.15288	57036.46108	111821.1356	81059.29484	106713.2552	103214.5046	NA	51404.4505	78005.99697	NA	102090.3524	98327.16072	83288.85112	99326.6734	109475.0237	97569.82421	104774.0808	119991.7693	0.00012987	3	343
O43143	6400360.632	6231082.477	6112273.422	6078559.966	6299763.262	6607313.612	6272580.818	6832669.772	6538442.099	6196770.355	5069482.381	5448592.349	6103540.034	5959361.384	5780869.799	6536056.349	7160042.258	7329082.139	7269336.34	6303628.139	6.35E-07	42	795
O43148	249026.7704	245161.6592	246282.3587	194982.4307	248929.1517	232698.8992	256503.2135	257185.0466	251007.2105	227023.0547	196213.1974	232553.1353	227165.8564	253937.906	254151.725	245491.747	256746.6643	250636.3767	247181.6205	260224.4192	1.78E-05	4	476
O43149	25485.14316	23630.69791	31240.59432	31163.98256	29509.015	26906.22445	3131.565864	35030.08198	32947.8067	6622.005377	28547.36074	25484.61128	10513.31989	32677.08391	37564.65892	27891.96038	26270.55988	25483.36171	29211.32375	20253.39714	6.74E-07	2	2961
O43159	161185.4707	143997.4895	161636.5361	127216.8339	148579.2654	171994.5256	178480.9179	161983.8205	155910.9479	168780.9923	145194.6968	111090.0143	133247.1154	133975.3002	126444.0564	158154.1075	151792.9024	148886.2071	156693.0837	154184.7958	1.13E-06	5	456
O43172	1276911.77	1306928.474	1217334.142	1181041.192	1263662.382	1225286.009	1301601.291	1233820.584	1211683.996	1188049.957	1156776.483	1009214.386	1075023.939	1005112.055	1065146.057	1424625.589	1342816	1382618.578	1373068.298	1228153.8	6.76E-07	21	522
O43175	8157121.7	17431661.34	10878772.87	10448003.81	9590797.421	12285278.34	20831054.45	13071277.2	13588620.86	11786342.15	3340732.747	8999158.166	8288283.994	8447044.862	5368286.43	5248740.712	12128027.08	7857376.515	7499729.114	7296472.859	6.35E-07	33	533
O43237	49414.28491	58153.0808	57499.27344	56092.43927	42396.38297	5905.978169	43411.28928	47957.47833	45140.1543	45366.67074	80579.886	104955.5398	78227.90056	72882.50951	89973.90555	49619.75728	59231.33914	59769.44959	52761.52629	54246.83443	2.94E-06	3	492
O43237;Q9Y6G9	22449.60065	25776.09728	27768.78088	21512.76212	18897.04158	26945.52095	19616.06004	26716.97131	26105.87056	14937.04075	27690.65782	28273.35389	29866.9474	20601.47598	21748.75792	17852.07863	22045.23252	30300.55286	26652.88201	16124.9312	1.14E-06	2	492; 523
O43242	1007582.427	1152394.38	1225906.69	1037036.991	1001392.418	1121687.083	1089186.107	1326219.88	1202947.623	1019137.822	818167.937	922169.9826	1045845.885	988465.0258	1056815.9	942925.2227	1131924.481	1290641.722	1262161.486	949881.1788	6.35E-07	17	534
O43252	406428.8114	454933.8392	583050.674	561169.6258	448003.1769	356629.8397	564990.7241	595058.1567	493653.6797	500623.2604	184395.2958	259963.2268	397125.5428	397283.017	273916.138	368624.2975	508709.1132	531430.1686	475067.3125	334614.7956	3.37E-06	9	624
O43264	115709.0024	113372.387	112845.1408	65104.02197	71761.14789	107335.4858	111863.4771	130748.6534	107288.4124	101381.8702	74081.76133	47618.21383	72724.83259	51730.66735	18941.23384	110219.0363	131856.1157	117490.8952	122683.6747	66460.65364	7.30E-06	7	779
O43290	1596991.26	1609308.13	1499886.101	1333238.573	1503547.362	1559446.929	1630813.103	1498197.475	1535360.24	1558420.648	1489862.532	1246491.136	1304633.008	1289988.307	1214772.661	1811225.165	1801643.865	1660136.637	1617266.855	1662812.606	8.87E-07	20	800
O43314	84754.68799	139834.2093	130020.3134	37332.86989	145363.4711	106269.7416	47794.9581	135966.6329	133269.7648	117869.2432	28855.02007	82384.01051	126759.8931	39608.22554	100412.8835	35597.64802	43245.04337	44460.43724	129016.3465	106780.0947	1.05E-05	3	1243
O43314;Q6PFW1	30406.85515	43099.07299	62986.52653	53042.10792	54796.2988	40328.52575	72216.1751	41050.24009	59096.37809	67013.72917	24636.4023	31341.00163	39274.91432	54608.58311	53730.50988	30361.76435	69621.32499	44130.40458	59852.80907	62073.6746	4.10E-05	2	1243; 1433
O43324	73517.80036	77876.85263	81591.22189	71909.55027	64750.06336	61608.82355	64506.11867	83887.69847	67795.05658	64116.13983	60058.38318	64984.32137	71703.42695	55797.06646	49899.47069	62920.76254	85291.77664	89279.06679	78721.93644	55031.03239	1.81E-06	2	174
O43353	37723.1645	38621.59609	57950.62924	42397.95832	3812.129615	45254.21514	45237.31514	61472.41281	68200.82587	46040.73808	54470.60619	8280.373831	59998.2433	NA	8493.465256	9427.963041	NA	48080.10456	47867.29021	48636.18676	0.000145235	3	540
O43390	15707893.67	14853443.63	13521564.62	14496210.15	14611495.22	14264016.74	13844751.51	13417950.28	14133928.58	13659935.46	15787373.13	12253193.98	13519265.32	15325263.43	13422867.31	18754858.3	15490185.09	15630654.62	15161393.73	15581332.31	6.35E-07	42	633
O43390;O60506	13204767.86	13793231.15	12990353.15	11883505.99	12846149.63	12915825.8	14034449.23	12999162.53	13048226.91	12747412.79	12276757.26	10802501.93	11463132.73	12809871.01	11830940.77	14850768.27	14340681	14115002.84	13919629.68	14398302.9	1.03E-06	11	633; 623
O43395	984880.5353	962186.6362	848852.5306	871746.5433	919286.2833	886465.2303	988267.4216	849984.7987	845825.2198	876904.3271	942751.0839	775288.3307	854818.8571	826844.3583	770593.8937	1055019.882	1053428.537	922307.4599	985650.5997	992603.8658	3.98E-06	14	683
O43396	2521737.407	2837880.855	3117981.378	3049559.71	3172608.427	2647596.733	2656248.681	3096182.081	3160495.962	2982796.084	1976121.366	2214077.333	3007651.078	3024628.897	3045400.657	2848802.034	3705050.211	3538637.305	3889637.002	3505471.619	1.17E-06	13	289
O43399	2192212.078	2256401.024	1972588.139	1964809.505	2101663.461	2078868.9	2218903.072	2081357.297	2145861.891	2048261.18	2570703.792	2735140.867	2354643.867	2470701.235	2652871.628	1819700.981	1754384.42	1916471.549	1913354.405	1999255.564	6.35E-07	13	206
O43402	19542.4303	140899.8102	108189.6678	235471.7971	129800.5826	110158.8584	130441.7509	118891.2421	20539.84857	19136.24607	109378.4318	NA	112210.7577	96428.18485	16127.77086	104193.1961	133152.1989	128615.6517	289709.2467	95055.42737	0.000166137	2	210
O43423;O95626;P39687;Q92688	651700.1504	851888.7382	917137.7432	729491.1789	650504.6292	541667.4899	552876.2886	723116.0658	743632.432	764622.2222	454332.8664	633689.4308	793352.2471	686264.3725	903895.2141	518372.7297	879134.5726	780759.0626	709697.6748	822579.4454	2.74E-06	3	234; 131; 249; 251
O43427	37844.98624	35078.25646	NA	32924.54792	38937.19472	21517.80745	NA	31551.87382	8185.127994	15666.5119	31311.4655	27040.75399	32797.73245	40102.76837	44226.87842	23343.9994	25875.31885	38159.1656	42216.33745	35121.33109	0.002017641	2	364
O43432	8008.136723	9179.814275	32766.20059	7502.997991	11729.22559	25891.00197	18352.45617	38864.85677	18511.67199	16693.95107	NA	NA	20021.84198	NA	11431.61657	10726.09135	17620.43865	30792.59022	5026.254306	18327.79808	4.74E-05	2	1585
O43432;Q04637	305750.6192	356674.2466	419034.6813	296572.632	296734.9167	365768.737	447648.0109	554084.8336	379948.0699	348969.4847	160568.3535	220130.7411	269197.9453	286111.8785	255403.1187	344210.3279	469700.0657	418750.387	370332.5893	267205.1453	1.37E-06	7	1585; 1599
O43447	888659.4829	874441.6505	1082790.516	859168.0665	1054007.511	1047342.219	1083325.854	1303056.465	1176655.676	1095450.383	631811.3737	616070.1509	795572.1343	986554.2527	776288.3234	949079.763	1038447.715	1070044.567	1133580.703	1004970.964	1.06E-06	11	177
O43464	368276.3437	264552.9748	316308.8133	367665.5151	325387.1226	366135.0078	305946.0301	306200.8168	334228.8213	311327.974	592457.6213	518092.2905	432152.4638	378886.521	278236.2341	438539.1435	404756.4124	377501.1549	320780.5267	306052.0994	7.23E-07	4	458
O43488	2458695.965	2656496.852	2960360.099	3073918.213	2685696.103	2899671.083	2664331.994	2945914.847	3156081.257	2487753.238	3042393.448	3377251.151	3797714.949	4011190.256	3462308.359	2256146.993	1988210.023	2671096.37	2506738.131	2596934.439	9.85E-07	13	359
O43488;Q8NHP1	907372.6165	851018.1712	1055294.031	1174323.114	1030755.256	1014319.451	891623.6341	1049500.503	1172001.365	912946.0691	1133184.497	1060080.938	1405060.671	1373392.852	1241772.402	768182.2635	651897.6101	887311.1195	908717.3761	890148.6342	1.85E-06	3	359; 331
O43490	24455.62224	18369.02641	19737.64302	21668.96734	25337.15486	30032.12674	26700.02408	32353.50501	32113.00116	29811.94053	38285.56381	32764.0696	40176.55691	44241.13274	31602.38486	8762.135534	NA	17076.42967	NA	20823.39301	9.16E-06	2	865
O43491	347750.0075	334823.782	383646.8594	397458.204	287190.7796	387362.1321	382214.2762	461638.0507	442520.2617	410700.712	160156.8373	189921.3533	196246.0241	332488.9321	168390.8788	351044.6891	388508.4154	339537.4507	439008.6403	349327.4751	1.17E-06	12	1005
O43504	461821.8681	408490.3123	439803.327	389407.6019	426961.9228	439864.7017	409491.6113	388725.1118	385460.3601	409244.242	773043.1323	593047.3824	522830.2198	489832.1126	497575.0297	524024.2417	446442.8695	483192.9836	460636.3641	480592.737	7.75E-07	4	91
O43516	821629.8936	1257926.112	1048036.922	881239.8259	1123747.795	1348197.729	1138982.721	1279660.084	1338687.007	1295727.226	1127288.6	931229.1532	1322631.669	1059334.637	1094696.839	700860.221	820770.5914	1062310.975	983856.5001	1099355.439	3.28E-06	6	503
O43524	13325.05123	12092.58693	15940.91728	NA	22100.27254	7358.406437	4357.926019	7346.407731	7074.528158	10818.39945	10117.04618	15751.87173	19065.98308	23443.46395	12233.77256	27313.17302	11997.76039	22977.93833	31125.82597	23652.78146	0.000255352	2	673
O43566	26780.63379	18574.3773	37583.60855	29437.60162	27128.37985	36810.47628	32371.67939	43145.13749	34203.30379	36879.5849	26350.70765	31643.73368	43595.53526	39725.82204	26295.86519	15331.79333	26066.98503	24361.42724	17439.68218	17926.2552	6.52E-06	2	566
O43583	431579.5608	416027.9269	511412.9706	458474.5167	248195.0247	466264.748	405582.9353	555619.2454	540602.0202	373527.4185	239839.2366	368684.8505	470275.0913	458879.5394	426215.3146	426961.8902	393932.777	528360.4087	446323.8231	353517.161	6.70E-05	3	198
O43592	129777.363	141271.0464	155822.0259	131058.624	65621.0337	122171.1811	97798.13261	173227.3675	167474.4564	132772.1527	52709.61683	113794.6148	131530.3005	92231.96971	125341.608	95382.45268	152290.1325	161087.0402	153870.1417	115342.9383	2.21E-06	3	962
O43598	1153007.073	1517431.353	1657324.278	1606017.584	1370254.998	1369579.477	1791208.412	1806946.008	1838540.046	1412247.05	807744.237	1124141.178	1635737.575	1688646.462	1345860.356	1158890.812	1885509.748	1785681.869	1849567.31	1250627.659	6.37E-07	5	174
O43615	290448.2059	298712.5509	226932.1131	247811.4835	227396.5942	274921.919	310937.8924	253718.6647	241234.6502	214333.9877	276293.0148	280614.3709	203363.334	184095.0724	149134.5414	287004.5006	304925.841	262666.715	260516.4763	155520.9485	6.35E-07	8	452
O43617	345616.1308	407101.3782	394693.1712	281908.8276	330289.6801	382280.0544	387507.2442	473211.8808	339505.543	364174.8223	229087.9921	377524.8084	295396.42	355644.1043	304595.8803	326586.4724	444974.5344	458963.2058	404599.2692	336970.9348	7.27E-07	5	180
O43633	42250.66695	34939.10253	42647.09199	45586.5685	22500.58835	47526.1715	29266.69091	55663.47768	54147.93365	44929.51963	NA	43219.58423	54852.59178	51360.2876	55808.68675	22214.33117	29715.41826	21823.01208	49586.51041	49063.58325	0.001151495	2	222
O43660	863227.4911	776234.4176	815743.7816	740310.0522	793093.7183	714862.1204	744683.5931	731079.1013	733200.1278	668340.6067	675724.2629	548432.3024	721427.0896	635477.191	597777.3105	894902.182	976885.2911	893931.7207	891594.9353	847498.8909	6.45E-07	15	514
O43665	240529.8796	390474.7846	287543.3696	373788.3228	302712.6325	342822.1634	442229.3345	346454.0856	384304.4256	315807.6228	318768.6591	450195.4149	368498.3823	474513.3285	345750.3201	190126.5079	332551.2714	226210.6651	289274.5726	258020.0833	6.35E-07	6	173
O43670	1029728.543	1101243.399	1081267.095	1062449.696	1145038.497	1206636.486	1360307.823	1117346.43	1054132.514	1207286.386	1009502.785	971960.98	1041483.949	1124371.839	991655.9678	1250713.515	1374691.067	1210592.706	1269717.459	1259962.359	1.75E-06	4	478
O43674	179681.488	123543.0049	106526.6555	96215.8287	108725.2698	156448.3966	106038.7772	148012.145	117856.6395	113319.9801	140045.6001	92375.65583	97793.09446	90370.6798	64291.3273	152053.9994	146590.0535	152178.0025	132566.5514	79203.75099	3.02E-05	3	189
O43676	415757.3772	345121.6933	290011.7281	254357.3872	295445.6314	411429.9748	291462.9132	269823.863	259093.7552	329751.7684	368639.1454	329789.7099	231619.7529	258502.9762	201743.2937	421742.1894	328971.9568	282459.7299	352990.7789	301124.5018	1.24E-06	4	98
O43678	1041991.549	941842.0716	804873.2607	785093.2204	917938.6338	1014697.103	882103.6221	773702.4732	855083.2974	858831.1506	1095735.131	910425.8346	718698.0428	831328.2709	654567.3213	1050605.965	922234.5146	880771.2755	940817.7488	925027.3762	1.04E-06	5	99
O43679;Q86U70	400207.2034	405620.1103	417107.7652	395741.1046	452258.5375	388392.8725	136304.885	330266.6331	349793.7582	349585.9053	377561.4982	324691.4457	434981.197	432632.8764	410425.053	513634.8216	480640.1306	462159.9792	509564.0615	471058.1279	4.07E-06	2	373; 411
O43681	513448.1368	537031.6968	557347.4646	601191.0705	455301.6949	620343.36	575524.3199	655138.3777	640162.9852	372909.4192	248955.2947	264163.5767	480379.5785	461825.981	212402.7976	531121.382	574812.4287	576570.7185	616727.6858	438823.9628	1.32E-06	6	348
O43684	3124343.078	3351120.484	3266843.494	3058652.316	3185003.294	3254217.94	3393912.794	3462720.005	3453484.127	3185532.026	2480938.901	2376164.835	2887556.537	2973343.185	2832445.871	3470098.019	3614654.095	3679969.157	3551889.61	3301683.832	6.37E-07	22	328
O43707	7556914.931	8970561.416	8914686.184	7361794.781	7798677.595	8843798.737	8622939.486	9686120.573	8653852.628	7852818.918	7009728.896	6881670.842	8323026.497	6944148.318	7252549.833	7859774.849	9654312.318	9183805.529	8367164.143	7621618.298	6.35E-07	48	911
O43707;P12814	4040827.922	4768395.569	3904855.198	3997875.581	3833099.81	4702599.522	4943740.057	5043788.224	4695375.308	3344917.992	3290508.617	3254691.629	3240302.051	3885135.489	3351486.353	4029491.307	4691940.531	4435851.375	4613038.592	4365614.252	1.01E-06	9	911; 892
O43707;P12814;P35609	126302.7329	148867.7358	126481.2038	106927.1611	107899.7745	130584.4378	88661.11489	147794.9139	115133.519	109554.1051	108087.1705	98716.82493	116113.6891	89995.59702	104613.1143	115552.0443	142131.2963	142207.1794	130614.1836	94844.87	2.14E-06	2	911; 892; 894
O43707;P12814;P35609;Q08043	915445.1641	1031886.086	1048033.333	917349.2146	804542.0123	1022345.634	962759.0675	1246675.174	1054541.689	929120.4306	698926.4926	685817.3518	1001829.75	795483.4868	677064.6137	828052.4272	1041575.267	1096623.077	926093.3496	757880.4512	1.03E-06	12	911; 892; 894; 901
O43707;P35609	829805.8025	1014467.422	888852.8822	802284.2401	954274.3107	902578.2981	998550.2847	950548.9351	926570.5862	931303.6237	742540.565	740030.2035	940118.3419	915544.5573	799231.812	878986.0848	1056299.351	885102.1353	857565.4913	969668.5804	6.14E-06	2	911; 894
O43707;Q9H254	291278.0319	335157.551	347878.4991	274892.0396	239448.9907	335638.3927	287237.8461	382714.73	310179.3226	264639.8206	244684.643	273739.6889	334680.3105	242740.2945	271509.3218	267455.2538	320393.4354	399713.5021	295549.0212	280634.0521	9.42E-07	2	911; 2564
O43708	112481.2014	65255.70641	83925.79713	29977.62931	91436.67856	42630.89769	57386.95229	28640.63299	87931.96169	80435.18996	116871.3095	89770.05224	81967.96547	64728.59467	76190.85155	36102.32785	34916.48014	78143.17369	68641.07797	50677.14495	2.88E-05	3	216
O43715	57895.65065	82722.58478	59738.30704	50036.84333	54944.48809	65092.34575	68448.57997	70271.37139	57498.67088	62291.72946	43392.06729	8454.203631	54075.13811	50213.14906	30362.95344	69125.88659	72829.64822	71107.80926	64149.37972	56204.74305	8.10E-07	3	76
O43716	105512.6891	108589.7781	57407.78367	63436.67624	95307.46799	126505.6933	109859.776	98733.08458	77538.00861	111195.1076	88520.3919	57687.24691	75391.68501	109579.5292	60223.89906	137467.4358	114483.945	87556.34585	113633.9909	120400.9763	0.00020464	3	136
O43719	929562.1181	962341.7131	1000255.475	846281.2812	908943.8356	946807.4094	1049664.873	1008817.961	915641.4904	957790.1675	855095.5811	694367.5552	924150.9743	845745.6981	800970.675	944616.7399	974741.1125	1057032.961	977213.7898	942029.1645	1.06E-06	10	755
O43747	113737.2098	137623.5888	132514.9506	109825.5803	116661.2505	126266.572	141737.5587	114764.9063	97085.93283	87717.1946	65182.18675	127305.2177	118454.9336	141661.9944	101111.0272	104797.7425	133968.5455	125226.1483	121272.5584	121428.6717	1.68E-06	3	822
O43765	945658.7762	1049176.285	1173580.872	1053068.808	995105.2185	1071704.736	1181998.966	1288029.871	1165235.021	1090265.898	541621.6406	590178.0039	991917.1186	1000181.518	798313.3072	829953.9577	1097902.567	1220415.892	1249487.311	824672.4472	1.35E-06	12	313
O43768;P56211	470340.4625	597209.5906	560951.3811	492608.8243	534821.5402	487913.6192	618591.1235	535368.6615	571768.5183	565688.36	374205.8312	456690.7235	518102.5257	546821.734	586730.0471	553522.2516	636179.9476	602176.7679	623783.4599	669489.1123	4.35E-06	2	121; 112
O43772	19306.67019	5617.669096	5710.725229	6506.609502	17741.74146	6632.75732	NA	NA	4042.052175	6303.847213	5208.945748	5944.783468	14409.2154	2733.428333	7040.981716	16398.54263	NA	11299.14907	15258.39446	14564.46976	0.000145028	2	301
O43776	2428366.377	3041455.92	2839131.235	2919404.821	2667774.416	2579209.283	2917961.393	3205899.536	3101136.703	2851522.07	1491798.415	2103268.347	2422057.868	2705030.304	2462109.342	2360886.261	2723698.977	2944889.029	3119307.101	2645769.071	6.67E-07	21	548
O43809	2970744.012	3054008.588	2768671.877	2686372.942	3005069.913	2975370.367	2803801.182	2725745.557	2931653.445	2904367.542	3028600.305	2462262.666	2731999.344	2702867.776	2458624.999	3028380.456	3350698.238	3100714.529	3053904.47	3066562.488	6.71E-07	17	227
O43813	1191898.59	1440977.287	1382538.966	1326346.869	1463003.432	1145173.129	972337.4417	1249427.2	1438409.756	1289418.294	1351757.087	1783806.711	1652959.122	1773179.706	1940933.135	1174421.564	1282786.342	1487236.644	1477049.657	1229299.098	9.02E-07	13	399
O43815	665519.4471	742024.0467	647356.4603	581052.6177	748701.2124	525799.1749	611409.149	627984.1082	583163.5701	623751.6615	878090.1092	764388.3157	622145.9467	677628.4033	754964.6031	726048.2745	710197.6533	690563.2766	622543.2717	752165.0844	2.23E-06	8	780
O43818	634067.1216	847043.9112	614642.24	717663.2925	820983.8155	557349.1785	785875.2538	671453.9916	757975.1043	778801.8349	429171.8584	618939.2653	643799.3579	710390.6894	716224.6113	741020.3739	901582.0615	796594.9205	882399.9714	865196.1778	2.53E-06	10	475
O43823	181199.6968	175963.9108	155422.8876	56022.53113	169354.6463	173689.7587	191015.2616	85510.95295	186359.9627	179031.3963	115928.5201	67974.48856	53125.73549	43643.36711	92488.23441	176114.3811	149586.4504	154346.4268	185095.9163	164218.9367	2.60E-05	4	692
O43824	41706.55763	10735.66298	10829.63735	36084.66495	42566.53975	47891.0698	33625.32213	38766.5797	41701.26753	39465.32513	57186.05634	52522.14867	39095.97975	45712.46777	37662.08418	45728.34812	11937.7408	8658.960728	44815.99948	43251.52689	0.00037299	2	516
O43837	418067.0197	383129.7082	362237.9816	344920.9646	395065.8093	441970.8998	380711.2318	379608.0978	389353.7438	410876.8545	623665.3065	442483.3147	423585.6323	402756.3409	415678.4579	433947.7354	345271.9667	370116.7448	386610.3976	367963.9845	1.23E-06	8	385
O43852	397096.19	458180.3399	370184.7782	358974.9962	399040.0175	403379.5651	458473.4746	391242.1024	369172.3825	387227.9038	257998.2298	260342.6688	295240.5167	337260.4371	258732.8928	434792.7426	501580.6598	427100.9583	462314.4809	404878.4078	5.80E-06	3	315
O43865	39065.50785	231638.4074	263207.0297	284836.2654	33155.10481	276865.3348	266830.0381	290336.3561	309342.1032	305248.2343	296010.3341	227335.498	263467.5185	257185.2101	264777.2239	267577.4567	36661.41679	288262.7824	278617.7386	262622.975	2.86E-06	3	530
O43865;Q96HN2	308143.2584	452019.0014	503886.5701	348963.673	409266.2194	494771.6923	468665.3183	522336.0192	519181.3154	385138.9738	281067.3334	352265.7985	447358.8395	462090.5823	346137.4478	428176.4775	497292.1102	541285.5164	502054.8528	424504.9285	1.89E-06	8	530; 611
O43920	263506.089	224503.5823	203058.1196	196843.6982	184708.5067	259574.7192	191739.0376	216048.9557	195702.749	212984.0891	268949.5766	230213.7264	168952.8793	179406.5551	148190.7567	325030.7458	247238.8651	250927.2807	252032.7627	198004.57	6.35E-07	3	106
O60216	1705935.85	1716385.392	1611165.979	1558535.46	1915596.069	1488634.974	1517983.013	1459878.44	1587393.514	1705134.419	1777100.485	1374806.014	1615211.72	1586221.853	1610449.894	1847867.012	1849171.69	1820356.595	1813971.233	1848826.325	9.67E-07	17	631
O60220	786261.5028	646455.4983	613337.8728	672060.7471	744111.3791	667353.3006	610357.8613	587963.5183	633033.4331	644581.2588	1221238.901	865702.5446	759305.3239	762522.7175	772709.3371	844081.172	741644.1778	717583.6924	720920.6678	764960.176	2.52E-06	6	97
O60231	152727.8549	161428.8557	163793.8079	63850.34371	194637.7694	125103.9866	182465.2246	159660.0181	97760.402	151396.0323	113504.1922	89110.1472	129236.8385	117688.2156	89070.86335	178096.3081	211874.8686	167499.8563	223421.112	164011.017	2.91E-06	9	1041
O60232	2560.211523	39762.77026	30353.79922	33358.07746	2306.337407	29536.72576	35871.48502	49112.56418	28419.80502	29499.85358	NA	NA	3088.147716	24891.06608	1804.441952	37939.64359	59278.59864	42029.65761	40958.11477	2600.885507	0.000879744	2	199
O60234	2645034.913	2532210.507	3243978.14	3547734.667	2736788.744	3186967.018	2903240.928	3385171.725	3238643.766	2852781.849	2219885.782	2149143.474	3416292.235	3594627.309	2458767.316	2484290.497	2440072.347	3037559.946	2917029.945	2377418.112	7.83E-07	11	142
O60234;P60983	1585818.852	1902127.66	1989630.321	1997540.302	1738620.898	1791652.079	1934839.595	1791247.762	1990505.811	1841835.438	1272842.624	1609278.461	2104058.354	2154612.383	1680196.518	1490285.902	1370581.328	1694097.774	1825622.589	1880179.909	7.82E-06	2	142; 142
O60244	22125.47099	27981.59521	35101.00955	20935.69426	23980.21791	34985.27276	22509.15475	37325.52067	30213.85611	26040.29239	16828.11701	NA	23958.12889	21998.05719	12589.83761	9921.634455	8379.631206	33578.52999	29207.31297	24050.10765	5.55E-06	2	1454
O60256	805795.833	788777.2196	749956.5281	785739.2906	631690.7066	824173.4584	677541.3642	843068.3876	878196.0948	530740.2587	926869.7229	951252.4772	1041423.945	978638.3419	948373.6286	652369.1423	843890.4393	848740.1639	801008.9779	682567.7833	6.67E-07	11	369
O60256;Q14558	387658.7329	420999.9373	433826.9446	424214.1604	437911.6697	423123.9982	449016.999	453264.58	449752.8774	400445.7002	422372.5493	509212.6148	532514.7559	481523.9819	485988.3037	376990.2058	424095.7229	434950.9253	432992.9298	414814.614	3.05E-06	3	369; 356
O60264	1625318.929	1547812.869	1539405.88	1258379.533	1272661.531	1309069.162	1402417.425	1573568.881	1196854.43	1374150.426	1167165.258	1111200.734	1172837.499	936813.3429	1054724.679	1603870.912	1758552.649	1758279.344	1570732.133	1348346.672	6.35E-07	22	1052
O60264;P28370	841273.8564	915507.4008	848839.7905	637438.9131	726589.4789	788107.6643	805456.3876	768716.0943	690338.8191	604710.6213	564934.3439	599041.7531	565058.8624	550392.7845	588797.0971	857486.1737	1001292.83	937765.0619	874186.5426	783094.6056	7.58E-07	11	1052; 1054
O60271	61788.48082	46222.66591	63693.77402	79183.58789	54196.83122	65956.03286	37247.3905	67860.16046	75859.29634	64126.35114	39956.42452	52894.6582	65852.46201	72112.60062	58321.41972	49001.19283	36749.04209	39116.15859	57309.51725	49480.29682	1.03E-06	2	1321
O60282;P33176;Q12840	280410.9878	367381.1	333788.4438	252903.2838	309272.0128	278350.5905	319748.9108	330838.4078	248300.7105	291086.6784	241177.0325	318081.2564	286782.102	308519.2092	295421.1489	304727.3472	366068.9851	347079.2755	340857.3238	322132.9115	7.38E-07	6	957; 963; 1032
O60287	29723.74622	25666.69011	25851.55844	19892.81181	68331.39164	70782.78966	20206.66488	19547.95062	16876.95845	72470.3075	25713.49058	20207.57049	17090.14086	16792.83265	55718.33802	25729.4777	27291.6817	23322.38696	71345.07827	72249.47106	7.34E-05	2	2271
O60306	311289.5727	280508.8527	292647.9394	78451.62026	284139.8026	127802.66	286159.838	274936.335	286035.2475	226681.6635	78959.36399	49562.91382	275506.465	90945.1348	227936.5161	277214.0189	353850.802	352299.3439	336111.6766	254417.7554	1.27E-06	8	1485
O60313	2536953.031	2057441.763	2063520.03	1935502.778	2236959.302	2010534.497	1605209.881	1628919.331	1766096.622	1831717.012	3355628.513	2673690.75	2619563.436	2305155.561	2298601.579	2395766.118	1723427.112	2078009.466	1991152.863	2087866.713	6.72E-07	33	960
O60315	117022.4165	137588.174	106250.0001	91820.26182	97760.46622	101550.5139	127645.8681	101809.4865	98741.3666	98247.79366	69877.41917	69025.27221	63986.45355	69578.33946	68588.89292	166152.4448	163623.6682	116281.949	136223.559	139446.9673	2.34E-05	2	1214
O60318	46690.25624	38568.44447	40205.34275	37341.78485	47929.88871	40989.95762	47209.80086	38106.48324	37270.11282	42239.14664	38575.2394	42251.32103	37808.20966	37920.23278	35907.96124	47978.20824	39919.99167	37351.34481	44997.91108	42126.22186	3.33E-06	2	1980
O60341	1218694.561	1315728.599	1187822.909	966987.4216	1142978.791	1094024.796	1102827.935	982730.5725	1051373.364	1000094.882	853843.3569	720759.2214	804600.2892	764008.8834	820890.822	1575014.346	1582723.869	1482219.384	1455456.325	1327849.231	1.74E-06	16	852
O60361;P15531;P22392	9575633.977	12211000.65	13237248.68	11203608.02	11920340.83	15998306.01	16061208.91	15199815.25	13834521.54	16797098.41	6063978.925	7071408.238	13328698.72	13513412.64	12191871.38	11788853.42	12369041.88	15677205.42	11676493.7	10914110.11	6.95E-07	5	137; 152; 152
O60361;P22392	2810388.155	3350483.497	3905950.653	3346728.278	2497935.298	3658376.798	3539974.243	4501287	3912729.037	3332408.782	1662450.082	1792074.018	2352803.201	2874903.806	2335361.48	2613615.371	3554265.221	3556468.063	3195741.698	2206482.485	1.98E-06	10	137; 152
O60449	73396.11276	58943.99792	85274.06887	87957.90596	88311.84966	96976.71713	53178.01536	85915.20712	90815.38396	72232.27977	106125.8544	134473.2791	86580.10993	110125.5656	142288.9506	62727.24325	22751.36118	26979.65009	81046.65478	77202.09623	6.78E-06	4	1722
O60488	131584.0115	110222.9857	116113.8167	85030.20816	109007.2065	93425.13427	98328.91333	115929.7165	106409.7366	76146.48822	132610.5144	119476.4917	87893.03932	95616.80167	90420.98128	104689.3007	160826.8706	146199.8863	135499.7265	112474.0586	8.07E-07	4	711
O60493	782783.2746	847462.5327	879545.7638	738784.6254	814376.8445	857806.4119	946775.3682	956090.078	847802.3263	779663.8211	572146.2899	708253.985	756139.9654	845454.539	709072.5172	780706.3371	850894.255	948095.8143	863188.5483	850023.9061	1.88E-06	7	162
O60502	350670.4696	385131.9197	431691.5527	417694.1601	429762.4184	334142.4821	358842.96	455902.8834	438457.3728	434439.7515	239571.6138	305083.8639	398193.7675	400930.7271	395469.208	331094.0824	367852.9542	442734.48	428014.9788	418790.9948	6.35E-07	8	916
O60506	9805994.767	9459225.603	9970759.296	9249401.727	9477859.474	10134123.7	11006899.13	10954269.8	9455367.905	9752227.141	7561019.143	6652515.259	8114014.183	8129759.973	7055756.96	11239849.11	11148254.39	11176028.27	9920465.577	9710875.77	6.35E-07	35	623
O60508	433963.6036	415901.8183	393827.8824	393292.1891	407121.5191	355673.1419	397473.2184	346448.5417	366231.4127	421928.5013	482502.2958	403926.8273	396007.1486	426751.3826	430884.6835	446334.4147	409902.4977	430911.8363	464221.9385	440277.431	1.52E-06	8	579
O60524	135374.8702	159768.2215	160086.3688	136741.5237	147755.3035	170179.3497	190017.3061	173618.0528	162389.7308	156981.4286	102141.0363	112645.1491	121362.6729	128351.6578	111696.9886	152232.4119	180741.9689	143329.9724	159446.583	139111.9553	1.63E-05	5	1076
O60547	442389.3265	501151.2912	639009.0374	586002.8222	551897.474	624304.7052	624644.5089	713860.3764	762226.7694	651305.0679	168216.5009	290156.402	514124.9421	562817.6298	392210.7911	369747.4011	458477.2227	578445.6691	588682.7214	486522.7432	2.49E-06	7	372
O60568	173603.6089	209866.1991	181797.5512	109711.2085	165920.9668	228561.0112	188425.3733	245866.0034	191563.474	105531.2669	136918.1953	94020.04071	133486.9122	106685.987	106394.4004	140385.6227	231531.9661	155111.0702	134552.1992	125881.3213	9.35E-07	8	738
O60573	54638.87246	46452.73752	55844.51926	36127.17271	41502.41644	52157.41796	44851.82153	65406.38697	49423.8429	46125.09699	32286.31616	21911.68243	39757.64102	19417.39255	22122.13764	54518.03235	46226.81601	32824.89132	46576.35042	25937.40174	1.01E-06	3	245
O60610	1025083.434	1027323.048	966969.8913	984858.4722	887168.7528	1123552.913	1132181.804	1130747.911	1102196.19	973363.5896	1147791.02	1179678.268	1241805.913	1138984.136	1101548.487	905646.4563	907565.7012	972027.5629	913486.9456	869829.8686	8.67E-07	17	1272
O60613	34607.02342	22271.14965	23210.35298	11600.50689	15833.52377	24240.0444	23645.4722	30382.65157	22363.96868	11200.09989	22467.87419	21322.94169	10376.48818	13594.18558	19938.25039	35252.51846	29513.22066	25583.89232	22356.47037	20179.71199	4.85E-05	2	162
O60645	88130.68121	79381.36054	24382.30253	32931.18637	64170.70624	85828.68166	80055.68602	93192.06462	61827.53918	52785.21736	64779.97108	88419.05556	66067.60136	77916.14497	79532.26685	83745.10681	75298.15832	36416.86476	87573.00301	76737.59974	6.41E-05	3	756
O60664	6628483.559	6374521.28	7509340.231	6792075.87	6778350.563	7857473.73	7409622.076	8340917.919	7953981.102	7705519.932	5191742.903	5338080.28	7235119.035	6731021.801	5797486.496	5978708.651	5783017.949	6708986.065	6281835.06	6187150.441	6.71E-07	30	434
O60701	259025.8864	231275.9253	243537.079	348351.88	237242.0387	290149.5703	244845.4971	226679.8681	346677.8657	247681.7657	133487.6108	172880.6892	241559.22	330098.342	176076.7465	180452.737	212348.125	153070.0928	305742.4898	209258.4655	6.74E-07	7	494
O60716	79423.4698	101947.1807	90473.59191	70400.46832	89465.66701	113508.0146	131007.3101	114567.1198	119623.1875	78489.7766	145794.3048	139775.1154	105778.643	131355.4973	174744.0625	129538.8655	142888.0443	83855.62081	128069.521	97820.47486	2.02E-05	7	968
O60739;P41567	253906.1071	107798.9489	122244.0625	85987.98046	106854.8155	106895.7017	149990.2119	303548.6472	128757.3588	149955.7337	72985.20428	114071.8693	233112.1634	93951.12113	128863.0065	101242.9392	138139.118	130289.2026	111982.5447	113978.5285	1.32E-05	3	113; 113
O60749	1492081.811	1673023.47	1688825.994	1600445.686	1461426.997	1756769.22	1730910.506	1929813.093	1818360.8	1472678.952	1635193.604	2018415.452	2020655.568	1988272.929	1893128.348	1344313.299	1464156.792	1667565.155	1613356.306	1457808.218	9.11E-07	21	519
O60762	61109.26644	53240.8424	61108.70704	29830.01613	25167.66131	73076.15764	47929.40858	66536.21758	33326.27337	39282.95916	63863.84263	35018.65779	53527.07179	20230.4085	20509.54705	55504.47007	52615.06056	68441.31559	46885.55307	24327.00291	1.15E-05	3	260
O60763	1142966.724	1329608.191	1299810.037	1012728.527	1135986.091	1100147.518	1080533.889	1166836.762	1053108.716	1025902.138	1035650.428	1117590.902	1112133.509	979531.6498	1060027.79	1125221.655	1167889.111	1189956.715	1174386.288	1149942.142	1.59E-06	19	962
O60783	178360.6852	150619.4447	132353.0865	128043.6158	120850.9694	192298.481	193459.9967	149456.7114	159576.0729	141220.9993	62067.98163	84437.95862	66959.44862	76538.64673	41614.39525	187664.259	168706.0045	133562.6798	148669.0335	77098.60796	2.47E-06	3	128
O60784	46862.92517	12156.04767	42314.815	NA	35428.28456	41366.23593	15801.54675	46785.85474	35619.48856	16032.50864	51429.57582	42660.9115	54594.13716	50108.01234	49726.5463	47600.1943	42578.37622	46655.38298	22053.14181	25849.03378	0.000250523	2	492
O60814;P06899;P23527;P33778;P57053;P58876;P62807;Q16778;Q5QNW6;Q8N257;Q93079;Q96A08;Q99877;Q99879;Q99880	533783767.6	529432016.7	462629176.8	449817318.6	543596938.5	466073405.3	487725187.5	368716463.9	460676226.8	500835741	675084374.5	561290005.9	492001081.7	553683190.5	608819742.1	552866614.4	503648718	484585467.3	517260004.1	609753638.9	6.35E-07	6	126; 126; 126; 126; 126; 126; 126; 126; 126; 126; 126; 127; 126; 126; 126
O60814;P06899;P23527;P33778;P57053;P58876;P62807;Q16778;Q5QNW6;Q8N257;Q93079;Q99877;Q99879;Q99880	154942613.7	87672408.19	127877453.6	142555421.9	111805834.3	140776794.7	108012332.4	120396461.9	99169846.33	104929529.8	163745550.2	86711565.02	112123677.4	128029141.7	94762342.95	176022868.5	133026219.9	134907025.1	124150884	60832393.15	9.35E-07	8	126; 126; 126; 126; 126; 126; 126; 126; 126; 126; 126; 126; 126; 126
O60814;P57053;P58876;P62807;Q5QNW6;Q93079;Q99877;Q99879;Q99880	115018289.5	106215196.9	93240484.72	85013536	93204255.88	87114358.79	92023874.24	79814356.53	86320394.42	98182732.55	124720975	99251972.45	102539141.8	101016368.5	113395883.8	121206889.9	99232732.88	99243444.33	96739795.17	116569772.7	7.52E-07	8	126; 126; 126; 126; 126; 126; 126; 126; 126
O60826	169127.6256	193471.5448	203281.9299	179388.8373	172671.0161	211766.8089	206390.8586	241278.6686	213936.6184	208645.3222	109211.1629	163422.3061	186665.5896	150805.3844	122862.8256	144161.7642	168415.681	215795.2141	201945.7921	182567.6954	6.35E-07	8	627
O60828	982697.9298	1089801.627	980470.8565	924919.7813	1050634.281	999855.9902	1056554.397	939736.134	1082478.624	1061808.695	852354.4995	760083.2373	895055.0536	898916.1201	815965.9269	1180919.804	1261113.659	1161065.277	1146661.044	1254006.796	1.38E-06	5	265
O60832	3989530.835	3799428.583	3652742.067	3327284.544	4130735.114	3351619.777	3181164.931	3280584.641	3080444.482	3557299.5	5457021.094	4062015.225	4058973.331	3936848.347	4587629.562	4321465.739	3862676.962	3875720.058	3644469.49	4259044.139	6.35E-07	34	514
O60841	399137.038	496872.8872	480093.7097	864358.15	604350.6979	891760.7486	926912.2451	1225304.094	978270.3764	825687.8104	347305.7057	254628.9028	665455.6478	586422.6056	197202.8559	587608.1732	912940.5504	913648.5639	808596.3013	408925.2395	6.35E-07	9	1220
O60869	958618.4545	1515910.499	1468435.244	1028412.121	1451267.967	1344424.458	1739296.578	1673192.95	1540936.996	1508634.513	496290.8955	1020315.02	1052550.762	1105948.107	1106342.715	1312192.003	1274411.63	1569041.89	1385211.178	1442152.228	1.29E-06	7	148
O60884	262369.2198	290052.2363	295428.8542	244154.9444	295799.1337	278052.1559	303681.2902	343500.566	297767.0122	326752.2997	151589.5879	171205.385	249408.2239	233950.7731	239277.3098	242844.7503	257700.3067	280043.8846	260474.6504	292952.7934	2.25E-06	4	412
O60885	350318.9874	396879.8306	375040.7417	229865.3452	324342.4151	357345.3705	182817.101	414763.3952	244596.3842	274670.694	419793.3442	371753.4993	376497.9752	356635.3212	195437.411	438486.2679	488129.5727	407756.8403	388770.302	361080.9631	1.57E-06	6	1362
O60885;Q15059	379426.5021	381764.6288	374602.3743	343000.6741	368400.4714	361799.1503	348286.0233	376060.7401	366253.1917	328016.5145	334080.106	321745.5611	371621.5643	331508.8348	307308.0616	403413.5814	403708.3819	435507.7452	418184.2646	337720.8117	6.35E-05	3	1362; 726
O60888	1346379.716	1430934.153	1504935.441	1796913.38	1579072.954	1458533.899	1395232.654	1562797.31	1472572.964	1403157.742	1249698.361	1343678.902	1815512.441	1538770.476	1466254.044	1366423.353	1567028.085	1395525.621	1779697.296	1552047.428	6.35E-07	3	179
O60907;Q9BQ87;Q9BZK7	282982.112	216309.5178	292078.5728	268109.5688	242537.1751	290997.076	230021.023	338303.8573	233170.8195	286198.1683	212970.8285	203561.2166	302431.3233	206836.1866	192694.0005	276623.7554	245605.285	302090.7388	202460.3643	199500.8381	9.12E-06	2	577; 522; 514
O60907;Q9BZK7	94262.04566	106302.6607	145687.8753	112975.0148	90081.69663	146345.2287	122842.3088	132949.1738	139551.412	109733.8249	81864.94284	91995.40889	111237.2917	107969.7633	98064.81341	110287.0401	94220.76738	127142.0172	106176.7564	84491.16955	2.34E-05	2	577; 514
O60925	223316.5598	270995.2861	266791.9194	283435.6233	269476.126	294259.2034	344244.6064	314379.6996	296377.1666	296189.1619	198082.0595	204722.7172	257215.645	286222.6021	230906.5934	253392.4817	295606.1264	261017.5591	300215.3632	249674.7012	3.39E-06	2	122
O60934	521362.5366	536605.0179	573073.4428	496878.4003	457155.9285	501790.817	450170.1763	458751.3206	550230.9677	523214.546	460886.4358	516940.0357	572286.3634	580943.1699	488647.7528	520385.3925	533584.7249	556865.5971	552635.8129	549298.9318	8.28E-07	9	754
O60942	27931.82237	24967.81467	23674.86543	25423.8439	22492.34118	24314.66087	25875.57311	36901.52473	28210.65993	29876.50512	NA	2476.527801	14331.75395	23667.149	16308.76308	31531.20669	37073.70122	36577.95661	33314.52276	26591.13517	3.41E-05	2	597
O75027	51576.98328	60940.28965	35545.19625	8049.877263	55016.96125	41233.20064	50724.18456	37158.8366	40276.80738	32533.21271	53836.80828	NA	13007.27584	31712.03587	NA	49913.62656	53596.58099	24344.18814	26188.18024	36258.80787	0.000299108	2	752
O75081;Q06455	22583.23698	27998.26574	20881.78651	17766.36369	23660.89654	19214.61559	18002.98454	16243.20284	13082.85175	17355.73745	16058.53205	15657.48716	15958.46417	19571.9166	19124.07648	35090.85163	45212.07563	28809.7376	36965.84223	32842.7211	0.00019377	2	653; 604
O75083	6442947.378	6702537.569	8645195.128	8265278.332	7775206.322	7813051.49	6790087.175	9224998.338	9321067.019	8047579.108	7493471.453	9370091.874	10651104.28	10779840.44	11041020.57	5901013.533	5700779.673	8194774.228	7926953.449	7484254.536	6.35E-07	37	606
O75116	46333.22063	55060.45518	56775.93447	33513.96435	47031.39736	39863.72062	49200.65483	55836.38907	41456.72971	50606.44653	35315.32281	43858.32738	37411.64754	54822.40516	57512.3504	44451.80929	35015.80359	51190.55722	51800.61571	53610.45028	6.35E-07	4	1388
O75116;Q13464	71554.58406	122461.1041	146873.2789	98417.46237	121493.5475	147871.2251	66719.24948	127875.1738	158354.0334	97512.99028	35609.10874	121696.0552	149181.8149	149940.7849	137850.2098	79148.91875	100218.7952	141067.7238	119992.9053	116400.1349	8.06E-06	4	1388; 1354
O75122	101703.264	152884.9834	150359.3906	113878.4935	151765.8534	150572.5738	151024.3295	157395.489	127407.2605	143293.2971	78255.79588	89398.23812	125308.0574	107742.7593	97915.95679	159038.4247	166747.0991	153391.6573	157325.3634	138754.2271	2.03E-06	5	1294
O75122;Q7Z460	14248.62774	30812.32355	28834.96655	15712.09148	16501.7064	33800.40011	16437.21827	17272.53004	19594.13473	17262.98846	7281.918025	18274.53973	12804.51321	NA	11281.277	23653.70729	25233.51835	26146.10627	35937.98771	8847.779827	6.35E-07	2	1294; 1538
O75131	642525.9212	362238.8121	775772.5128	854476.5576	776085.8022	806915.7241	653921.6765	1012068.586	1177548.453	968447.5877	855563.3713	1209420.905	1233093.574	1311695.232	1240345.009	392320.9292	302416.2329	630267.4216	577650.3363	568714.8142	2.46E-06	13	537
O75150	275751.9792	345777.6051	364199.2483	260126.3068	298769.9071	303310.8794	349758.2377	417485.4427	363427.0359	386287.552	212557.453	223444.3725	285114.7166	294198.886	165469.581	406603.3839	432554.1134	447509.969	411947.5198	396903.1392	2.41E-06	10	1001
O75152	733675.3767	774603.3393	768108.0208	662202.7517	761086.0424	756622.4255	762109.7977	740055.6405	737343.676	772639.1817	749923.8709	613833.1145	677214.1703	652270.8606	607536.0804	853297.551	863537.3872	850798.4804	825278.6394	857659.5273	1.02E-06	12	810
O75153	82321.77629	191223.7153	118355.0974	29089.58094	32204.31679	101482.5042	212897.1632	249902.6553	138019.1465	155869.8357	NA	2347.839	15631.38169	6365.311504	4844.698419	124765.8843	249232.6358	240951.5487	208321.5481	68871.79889	5.80E-06	5	1309
O75155;Q86VP6	52031.75042	50565.00897	49198.60435	56014.29095	61819.98938	51875.8819	55845.72276	53613.47829	32357.92686	64309.38318	43363.71716	58030.26072	44176.06753	65870.73955	82467.25655	43854.14566	43037.23621	60722.03784	60672.12194	60822.10327	4.96E-06	3	1236; 1230
O75165	126587.8155	117176.8861	120287.1362	103445.795	121687.4947	141006.0572	99071.57117	110428.7307	120442.3663	126595.1808	149811.6846	129723.6366	83198.8442	110240.1848	105045.4661	88095.715	95704.44398	117058.2619	117029.1549	88044.65369	4.48E-06	6	2243
O75175	194062.3809	169191.7867	173055.4276	166392.3724	215567.9171	60034.32701	202035.0717	177180.6989	187455.2567	205084.7372	76866.52509	151166.7903	178983.8239	112819.7334	219674.8793	175908.9122	191668.637	143309.7488	206168.7227	228027.1496	1.32E-05	5	753
O75179	85884.04924	108805.3944	114306.2567	6038.819743	NA	97646.74149	105201.5268	81830.9819	65794.26828	74780.17071	NA	1516.95249	NA	NA	NA	115200.8028	10078.87086	10802.86227	8586.276416	88316.01873	0.000116028	2	2603
O75179;Q8IWZ3	60824.5166	55790.69144	48493.54644	17931.98685	60613.80025	83667.56435	66206.94286	91451.57643	74912.03677	59898.04603	19593.52156	21143.4239	36164.04286	32707.65155	22259.66106	69119.8027	76266.55284	74111.983	63715.01109	31128.43129	7.50E-05	4	2603; 2542
O75208	247235.3698	219340.0059	197162.386	207343.7206	230206.7823	105009.2364	219557.8628	78257.63043	161282.312	86802.09627	372147.3843	141665.2173	225391.8566	191578.8845	100984.7696	122436.4837	190838.8787	219251.3728	101620.2422	83789.68868	9.11E-07	4	318
O75223	833129.9177	731960.6871	1069926.647	1395907.057	940803.1236	935990.5013	724721.3983	1129761.713	1138427.902	1033910.428	598235.0166	777247.9994	992332.3478	1163563.513	937864.2621	809904.2627	725491.8328	1042701.768	1066309.253	1036240.901	1.81E-06	10	188
O75251	461488.3992	453241.5171	356622.1115	318759.5197	337574.6264	455384.0378	341563.4231	324906.8768	255784.6702	393649.0792	384591.944	293163.8181	192701.8578	273783.0483	178262.4182	518325.5819	452766.9393	439579.5116	420075.1327	324204.6063	6.74E-07	4	213
O75264	434824.4926	415698.3698	655961.384	626023.7911	685368.4526	745688.4786	673214.5286	784930.9352	372653.9879	1001574.97	154159.5731	173392.1913	457892.3288	492826.0443	428352.483	259815.8034	220434.1291	429005.9345	408399.5627	569967.3635	1.01E-06	3	130
O75306	595281.7826	435253.1801	387395.4729	403019.9451	356515.9674	461643.8711	525047.115	411953.151	470854.3955	343565.4216	415640.1815	444349.2052	283624.8279	350376.3691	197704.6299	552018.8747	521631.7277	555528.9382	505181.5912	255670.3919	5.04E-06	7	463
O75312	322953.7994	359508.6667	375833.3345	302827.3851	365537.9409	323794.2553	414706.0802	444998.3775	397163.633	399293.1728	176004.1501	191853.6512	307332.2505	241595.3681	219363.4136	185026.5756	369388.2073	321835.6902	362819.8651	327762.8664	4.02E-06	8	459
O75323	1757853.455	1736426.842	1569928.02	1500626.115	2236049.862	1555542.8	1523220.362	1205612.576	1210341.832	1727770.13	2571307.145	2220869.638	1825113.552	1774319.025	2562246.238	1598778.367	1987422.626	1471724.963	1722697.265	2270767.529	1.54E-06	8	286
O75340	895160.4959	902989.3979	1184628.079	1180404.595	1030417.411	1095020.411	811274.0894	1230832.337	1089067.461	872865.0878	1123310.942	1138969.081	1365519.96	1224937.985	1295012.02	916129.1238	918888.6381	1165075.552	1044257.689	877171.0614	6.35E-07	9	191
O75347	3675470.26	4870306.819	4720826.896	4641745.98	4713452.147	4603330.206	5738514.958	5410697.689	5228856.987	5191211.347	2302262.686	2844762.273	3895981.212	4383040.921	3394849.013	3759291.635	5213867.224	4709068.379	5104448.174	4580496.91	1.28E-06	10	108
O75348	299939.9201	340524.4276	346547.6888	317221.0126	328267.8443	411255.9456	438497.9338	449986.1807	400527.2646	422197.3841	229146.3793	292336.5087	348063.9884	306919.9014	319409.2628	297930.4466	305137.2517	280831.6245	322354.391	307200.2193	1.62E-06	3	118
O75351	473020.7681	467515.2001	572231.4528	530815.6333	531942.4714	527799.8709	577517.6884	633417.3079	556947.9847	534281.614	336026.029	396243.2435	533198.6982	588972.5574	460820.5642	486415.2863	563296.8591	645169.7309	575559.6155	474647.5387	3.07E-06	9	444
O75367	40981133.58	32698502.9	35860560.96	32643226	40124456.97	31354198.62	27603391.5	27055290.99	26564199	30772164.04	58135325.83	46478542.95	42646578.01	39176715.93	50658244.83	37680079.58	28783987.48	33154512.63	30560607.36	35974569.3	9.63E-07	34	372
O75367;Q9P0M6	15543986.45	12249071.39	12915230.8	11676771.4	15244203.57	11539646.49	11290030.92	10256049.46	10624562.51	10921020.56	21117702.45	18523385.32	16099003.36	14794090.31	18968296.29	14295547.93	10652443.13	12251879.57	11815304.14	14563399.22	2.04E-05	3	372; 372
O75368	4034065.623	5575329.919	5028071.141	5153987.346	5690389.924	4091489.624	3780458.044	4582555.862	4734218.096	4748368.574	3374577.615	4232825.989	5101845.1	5314532.148	5931588.114	5017896.487	6610706.809	6319493.954	6855465.89	6422547.558	9.02E-07	10	114
O75369	6986861.738	8163783.368	10740907.39	10661641.53	8674680.69	12919074.05	11089273.86	15902473.76	14220591.98	12502568.88	9331717.193	10735346.89	13832445.61	12768672.45	9690175.08	4655214.029	4020110.287	7237296.857	6152029.349	6951921.612	9.85E-07	90	2602
O75369;P21333	98266.83025	97444.35651	126399.928	127903.0733	104367.4097	159984.2765	134442.7665	196404.1922	177518.3336	138857.2701	117548.1025	130921.4126	178330.6365	161089.0416	139700.0622	NA	36743.07653	101130.778	78006.26669	NA	1.87E-05	2	2602; 2647
O75369;P21333;Q14315	919439.4574	1191627.996	1207188.857	980725.6873	1140318.271	1230855.116	1221068.942	1337212.18	1188209.604	993809.6389	749014.7149	985127.3984	1248473.33	1049506.673	1210631.591	1056199.487	1079383.911	1272817.559	1225975.371	1140401.318	2.74E-06	3	2602; 2647; 2725
O75369;Q14315	188089.5654	169228.291	255732.2261	279390.7661	189416.6503	337104.8356	267534.3873	384585.0207	356534.5461	266602.0109	236501.105	226215.9444	304618.5469	314810.3303	223973.6234	103516.0026	80506.8348	190808.8085	153478.9772	115530.7532	1.35E-06	3	2602; 2725
O75376	304686.5559	328703.0503	377840.0655	306929.1188	316914.8975	306799.5193	371261.3643	348630.1724	332522.8786	275972.0643	254235.1491	252488.2951	303585.1441	320852.9855	219248.8437	331230.5639	354620.9566	362855.1577	318831.9704	265285.0062	7.26E-07	10	2440
O75376;Q9Y618	58783.20371	58713.35078	59757.96462	35795.0426	54235.96455	52715.50501	66064.54371	58854.73834	51020.8398	26878.54288	62119.15809	47160.18502	63980.46508	60263.68812	50897.64203	58417.85393	62798.58046	56325.27371	64346.97051	58984.01706	1.86E-05	2	2440; 2525
O75380	869153.474	808598.8403	653431.6871	731486.7974	777165.8315	823020.8832	752073.2169	632654.7202	749743.8476	829161.1207	820047.3128	661427.1015	610357.7106	606582.2235	507704.3788	930469.1059	863541.3271	755188.8866	787411.294	784135.2704	9.11E-07	8	124
O75381	49934.09232	38052.30764	33844.84238	NA	12029.13111	34002.63517	36566.34503	38199.80697	6903.604046	NA	49510.81711	45039.51115	13269.04434	30496.91459	29992.76016	NA	40018.93245	31064.78774	31832.64984	31107.20524	0.000457595	2	377
O75390	6431485.896	7165428.933	6205777.57	6581821.197	8063421.003	6466134.813	5776853.156	5830524.299	6239090.005	6485237.978	7511379.963	6310862.813	6250351.867	6248047.393	6941015.584	6293547.127	8152455.047	6744972.877	6616580.355	6901854.351	1.09E-06	15	466
O75391	116669.0608	129563.8379	117902.1973	114196.5897	205817.9288	119888.3843	127681.6588	130179.5118	135563.9992	95942.02016	67729.92276	60611.75682	95614.0055	105551.3163	83300.09622	143330.8691	173841.6809	148320.9539	163853.4401	135680.0021	3.26E-06	2	227
O75394	39658.45624	17708.96662	17877.78782	14178.26325	15427.89332	41776.43237	46748.73676	31536.08338	35270.99442	33321.7224	35047.09342	10795.49559	10422.78371	12703.50836	7233.884531	38647.64888	39448.98162	18636.96716	39976.91436	30830.76627	0.000266697	2	65
O75396	1979190.664	1928820.345	1943223.838	1783649.341	2058917.005	1971030.492	1565514.926	1701837.115	1621594.685	1632988.5	3034538.783	2517213.293	1988742.298	1920881.314	2071557.869	1918695.107	1969919.314	1692851.729	1832056.604	1893270.394	8.81E-07	11	215
O75400	1633475.354	1463481.29	1509896.698	1256377.711	1391760.184	1536000.834	1307625.527	1529659.174	1369280.828	1362860.449	1511842.446	1277448.502	1380295.429	1139435.04	1184167.916	1629819.286	1600000.06	1603123.845	1537012.272	1423269.308	9.67E-07	19	957
O75410	17633.61494	48185.74602	3677.336342	40949.37804	37808.11062	18154.94112	41103.33613	28650.08766	36742.77386	40522.82817	104460.7254	71154.07947	52534.74391	47904.54052	61268.14175	18159.19413	44513.75759	5039.980632	40969.78117	49556.05128	9.21E-05	3	805
O75427	256978.3869	181019.5919	173552.6024	182834.144	192936.9581	241291.8397	177248.6392	190693.549	181518.1945	198131.6452	229623.1852	120650.8324	169908.9847	164703.8964	145515.1973	249208.1058	182977.5287	189612.7442	211434.1595	162729.8672	4.30E-06	6	683
O75431	87537.68851	73686.36451	67478.91791	50332.00354	60169.76189	80643.67061	78544.59765	76658.49607	63396.95626	71959.34139	88937.38648	73904.98571	63112.03117	59342.09114	42758.6619	79472.24173	72559.15914	69884.96096	74002.22987	65661.49539	1.16E-05	2	263
O75436	420518.207	560253.5745	605479.5102	506845.4473	412354.2773	540603.0018	555623.3517	735427.1235	597614.5251	518575.3269	270082.3531	450942.2096	393239.369	479103.0528	343811.4848	403975.1742	552157.9696	667784.0322	618752.9721	431450.3216	2.84E-06	7	327
O75438	700111.1275	610166.1888	600899.9132	568972.2819	661205.7314	717899.7957	627712.0081	643283.7765	568230.914	661860.8054	620576.3355	623215.0336	500737.7746	545102.5225	433478.8604	706727.3533	619584.2853	547243.0333	690997.975	586898.4049	7.58E-07	2	58
O75439	1557828.407	1343833.145	1308379.078	1235321.559	1381878.397	1536499.562	1428130.508	1310252.245	1371545.565	1351391.839	1265581.528	981302.8761	1134938.924	1059470.056	880880.3512	1570629.618	1369356.88	1444455.95	1306493.926	1246155.477	1.48E-06	12	489
O75446	107520.9627	100243.0507	104789.8949	87856.69211	103539.1481	103749.9485	106953.4161	75569.19763	94421.42336	95910.67101	99591.61389	85564.04626	73375.00315	70907.40166	89945.78333	126656.3237	127385.6286	124031.0503	116434.9566	111173.5176	3.67E-06	2	220
O75448	76624.36657	74603.34103	88697.71938	56588.74514	91522.57594	63883.06317	66968.70601	74408.5037	75680.96644	84968.6657	43259.93357	35537.17467	62442.97052	46785.01231	52555.04039	84091.42646	86192.41579	86969.32876	100526.8335	96716.77341	2.33E-06	4	989
O75475	7530191.55	7091014.09	7046444.198	7029444.814	7406760.047	6757037.298	6750816.746	5933422.651	6524048.475	6699369.355	9524371.504	7768285.452	7653319.092	7520933.575	7910567.856	7752511.953	6867978.076	6753355.334	6703196.911	7785082.484	6.67E-07	31	530
O75475;P51858;Q7Z4V5;Q9Y3E1	960038.5226	789169.2692	1198003.708	1017045.566	686082.3502	850858.3053	874857.5624	915066.9351	963804.1701	809788.5293	1027597.261	1157503.017	1231753.8	1492267.363	1449042.36	855209.7358	921666.3302	974390.1804	903611.4704	677010.0308	1.77E-06	3	530; 240; 671; 203
O75477	228899.8954	128008.9331	227665.5086	116399.5068	217040.1846	174341.2467	217353.8022	266401.8822	202310.2971	164958.5702	260835.4018	217291.3761	149342.1737	116943.7306	153064.5124	180178.3925	88730.0164	165052.1967	172568.6407	159531.9668	6.76E-07	5	346
O75477;O94905	691375.3917	605944.2519	672957.8659	569929.3431	605324.7183	742643.4425	765953.4235	717800.6728	584640.2062	687094.7533	822521.2952	706509.2952	550241.456	528024.6252	492248.1544	605400.6562	478918.7137	456385.4408	535013.0825	568019.2191	5.85E-06	2	346; 339
O75489	1835117.899	1479761.35	1260280.31	1278911.724	1274028.37	1684262.809	1388086.878	1168793.311	1353429.931	1316464.143	1731972.298	1283129.481	924069.3621	1055499.14	743333.3347	1845723.024	1513131.443	1457703.648	1433641.531	1083367.32	6.76E-07	16	264
O75494	2705551.163	2048583.421	2189818.668	2322734.549	2086584.416	2441790.143	2482043.547	2447184.155	2204146.979	2425449.488	2431951.213	1808776.428	1983820.02	1920199.12	1599197.558	3121614.21	2558525.197	2493245.014	2287437.905	2070591.307	1.01E-06	11	262
O75494;Q8WXF0	413560.7565	400129.3228	385631.8488	355923.7898	406339.578	422111.89	401053.2849	355435.291	378786.6204	413686.7236	419119.4298	332410.0342	338394.1402	347297.3852	328245.9681	441493.9848	408479.126	440636.214	390700.0908	449356.0952	4.74E-06	3	262; 261
O75521	746908.5397	658888.1113	712835.3215	683878.0585	807603.7996	842092.9522	631790.9098	631197.7863	634966.027	719788.3051	1283455.546	1005098.382	770900.7474	746476.3135	788532.9047	772661.4667	657462.2322	644423.9345	685794.7498	621714.3593	1.37E-06	16	394
O75526;P38159	3270081.281	3350874.323	3137423.948	2811433.903	3086828.385	3248813.311	3212350.315	2666961.187	2884175.224	3075103.315	3159063.536	2514896.267	2525151.083	2908428.076	2953642.302	3588170.697	3691613.232	3356181.946	3242883.436	3531234.316	1.42E-06	6	392; 391
O75531	4871489.454	4004957.458	4923397.089	5534521.954	4125252.461	4964594.611	3869084.397	5218486.751	4651705.527	4375661.968	4819494.409	4054951.501	4930659.96	5331094.683	4916341.578	4462153.219	3669042.162	5198547.362	5014998.153	3480156.62	8.85E-07	18	89
O75533	4556090.999	4638743.05	4702555.582	3928749.134	4166384.474	4588684.5	4274400.539	4605443.215	4234785.935	4018373.479	3980669.569	3211296.335	3830055.811	3561695.552	3375294.904	4847932.803	5271694.384	5198864.277	4594762.578	4090452.948	6.35E-07	55	1304
O75534	738485.5415	861950.4937	904259.3169	574512.2951	657161.0006	701318.1591	1074871.134	1218436.492	942039.6131	854384.0829	215670.5966	444291.9319	593035.0209	537838.1645	410084.1184	664920.4999	1013767.344	969790.2336	751054.3241	667226.4539	2.68E-06	16	798
O75569	458812.014	463032.3002	473232.9794	407664.057	442591.5487	447525.9802	413979.7102	402438.1342	336700.426	443773.4247	338878.4187	351149.8012	316584.6135	426728.1884	345346.7108	342035.996	419901.6456	459847.0311	399735.6148	414885.8924	6.35E-07	8	313
O75586	25933.82937	NA	34909.93119	21328.5874	26068.98776	12471.95412	27796.36397	23444.40407	26686.26662	26538.12811	8853.438826	NA	13772.0569	21719.70349	3965.154723	20408.53424	25890.56911	15440.5106	29295.71374	4854.451046	0.000337238	2	246
O75592	90670.86444	98559.36745	101537.1104	85315.32801	95914.19477	76134.6785	72189.59331	77249.94769	75202.21579	80907.75217	102978.336	109341.7349	95653.64111	94580.05788	100085.1701	84982.5081	95087.55785	101389.3177	97534.15228	88594.68383	4.90E-06	5	4640
O75600	29210.81833	16929.26802	12815.39299	13678.56695	5959.384255	22381.30698	13623.62244	10757.4278	15674.98863	5473.527731	30374.98462	6098.590095	10207.4002	NA	NA	36317.42338	19972.50775	11783.8422	11840.56362	4871.873425	0.000351248	2	419
O75607	464123.044	443134.2573	542667.2432	470176.7834	432497.017	637866.6344	768730.3073	731059.2974	651018.3331	643063.6456	164282.3814	143916.6576	286976.3866	285796.6553	147201.0437	508548.6607	647664.6658	509891.9721	473584.5183	336747.0373	8.31E-07	5	178
O75608	1630711.616	1435528.175	1598418.982	1715283.681	1379121.736	1765092.1	1407435.266	1777054.799	1694986.641	1300402.252	1520579.086	1286319.641	1538833.724	1583246.843	1467151.152	1621128.294	1572341.605	1800912.373	1616273.802	1353272.959	6.35E-07	9	230
O75643	5223338.838	5104942.376	5022701.958	4654015.269	4800004.778	4831420.269	4678433.066	5044655.461	4997730.162	4782476.896	4700773.992	3984792.907	4408370.205	4007777.313	3891644.527	5150939.717	5631728.091	5808564.457	5194646.059	4701572.688	6.35E-07	60	2136
O75663	127360.8916	126580.5635	174892.7407	155409.751	104676.0038	139137.7127	118954.3636	175807.3618	124920.1155	118529.3094	72289.52347	58088.73617	149298.2601	111857.5013	80196.94613	117085.318	130193.8839	167217.3612	118864.4816	116992.3865	1.24E-06	5	272
O75676	13343.22127	27627.60091	29443.58897	37133.28645	43307.04254	51976.78311	10979.92349	48094.13827	18608.46073	45255.35903	22641.27674	38944.48288	43552.31598	51110.68675	55024.11447	30656.8154	23668.71345	26605.31194	29033.15715	22448.10032	6.35E-07	2	772
O75683	251951.9923	139097.9871	136925.5229	86159.93523	210710.9766	183419.7202	90581.79254	102167.4315	206591.2879	225087.2234	126931.8609	129094.5377	94147.42572	101532.9608	85876.82542	235065.8137	197361.2328	238547.9699	156677.9533	234235.2946	1.89E-06	4	361
O75688	193669.9355	190290.5139	209400.3679	192422.6717	148161.6547	201055.9001	226744.9889	180713.1338	199502.1515	194177.501	1684.146935	189029.0982	206055.8196	201315.3301	197176.9531	183047.1027	210754.6298	213549.6828	186597.4134	154880.2249	4.05E-06	2	479
O75688;P35813	201155.1194	249976.1295	225428.1042	194553.5874	228750.6581	200046.8507	214818.6338	223721.8985	216013.4661	211130.387	174222.6511	185819.7777	214920.415	218288.7979	180924.0965	226350.3939	271240.6658	241106.869	234547.1738	237957.5156	1.76E-06	2	479; 382
O75691	131712.9613	112359.8419	126502.4615	83985.43689	102400.585	109084.4103	125167.5084	111541.2256	106470.8497	108975.6689	104986.4284	72561.36327	50701.34585	89949.51858	72784.83454	132280.2679	118177.5794	119157.2836	129969.6	120810.2458	4.71E-06	5	2785
O75694	683929.7253	540236.6798	531706.795	449456.7937	487344.6112	523868.7356	572644.8407	520016.7705	512321.3323	537589.565	661676.778	539804.5925	469914.0555	430171.155	391044.549	662314.9573	564124.207	601043.9843	604799.1525	457650.0525	8.59E-07	17	1391
O75695	104935.3794	82914.46239	60650.43276	64449.80142	82387.50707	83111.16756	52666.64477	81770.74444	50637.68008	76161.79882	98675.9636	76658.48801	63207.22785	76496.70819	87097.69101	102133.0799	63982.40423	80822.97721	91160.50187	95730.98934	4.95E-06	2	350
O75717	309653.0166	332404.9778	356198.5812	286243.3448	254271.7737	318028.6771	405116.7735	422455.4163	371824.2537	335379.1037	NA	NA	67486.01573	61596.78079	10569.12206	280115.6039	350893.125	348755.8225	295184.9179	275468.1729	3.82E-05	6	1129
O75718	82811.04115	74405.76532	75986.20407	54784.23151	56512.32011	91554.01087	46622.58828	90414.91076	68717.37642	65105.08137	16728.64485	11540.93289	42780.89038	16149.77138	25642.84255	67427.52898	86043.35343	75481.54576	60223.11428	46437.6501	1.70E-05	2	401
O75746	383909.141	369877.7119	385625.1696	331572.565	393133.6779	376162.6244	283539.7733	293195.3865	335733.792	336962.893	609023.9724	618234.4305	443913.4685	374631.5304	434698.1094	336077.2843	316123.8961	324485.5424	338200.6171	320587.0005	7.69E-07	10	678
O75746;Q9UJS0	317431.5501	276091.7769	251393.989	245380.3567	323498.1749	329654.2985	159554.872	268154.0669	263090.2075	262843.0969	351755.6006	390537.1889	287486.0544	193496.3583	209560.8121	260233.2785	231420.1146	260070.7048	303400.3513	220878.8093	2.08E-05	5	678; 675
O75792	1532322.982	1632383.886	1705452.09	1742684.607	1419761.4	1892286.549	1928179.509	2090435.499	2095868.887	1771741.982	667567.9492	802016.2744	1352182.669	1457269.315	1030045.298	1433744.326	1741676.556	1769910.286	1675238.414	1382651.093	6.78E-07	13	299
O75821	298495.7894	399459.6684	360363.266	282474.8487	297178.8945	233628.2815	332946.407	397792.3984	336590.5659	284603.9402	144613.7154	214905.534	301228.5268	207078.1057	289902.0856	256697.0634	322055.0544	390710.6601	354690.5875	271342.3	1.34E-06	4	320
O75822	284645.047	325349.4448	338920.6525	296741.3548	267700.5142	310318.1456	316706.5795	395950.571	332399.6833	302341.8595	167792.7876	225961.7482	249875.7195	254913.3937	224488.2682	309150.997	355793.0925	379267.1781	337134.6139	284488.1442	5.61E-05	3	258
O75828	349008.6779	448385.7931	608674.8937	588941.7445	470155.1792	424596.4585	418552.79	479029.2354	510937.0835	403672.1845	466490.4646	668314.1808	853323.7599	844485.4779	673133.2319	330114.0855	319691.0792	358139.933	440254.1418	482741.5644	3.03E-06	7	277
O75828;P16152	1701484.572	2018711.964	2179320.405	2206373.399	1233687.989	1989177.81	2022866.996	2081517.386	2174973.535	1053306.674	2578216.933	3176770.35	2966991.339	3268268.327	2041269.16	1534592.837	1673849.881	1886499.793	1937200.694	1144954.149	1.79E-06	5	277; 277
O75832	189878.0438	230260.1138	252137.5765	255330.7387	218215.7784	204094.0047	197174.4969	235227.0127	263156.9222	210697.9166	145626.9064	197193.0278	254552.7045	254103.7078	231801.9955	190949.3168	221569.0017	259312.8677	252915.7922	241459.7722	1.13E-06	4	226
O75844	151208.0027	164878.7846	133195.0443	100736.9924	40764.23359	121219.5531	31759.14301	52666.78739	37716.38897	121054.3905	132797.3221	141814.5854	75516.14932	64049.79008	90358.54339	140640.7046	180327.4254	124839.0279	143620.4762	123277.6609	9.89E-06	3	475
O75874	2891854.778	3470925.093	3110286.788	3172707.154	3166313.142	3376827.541	3185856.94	3333445.827	3232640.153	2808997.094	3732603.949	4173501.589	3557372.072	4178252.764	4237533.661	2538091.854	3382211.222	2902717.744	3248525.167	2662779.204	6.35E-07	25	414
O75880	739243.0596	617184.4981	630502.4709	525416.7207	595464.7713	640050.8737	689476.7533	596098.6973	595498.4742	608186.2673	977574.1415	916290.1999	578508.07	624227.4786	627807.3794	627522.4355	608556.9657	592235.894	544159.6564	525203.7719	6.63E-06	4	301
O75884	119252.3713	121271.1317	164448.2155	151716.3311	119496.8131	NA	93633.14011	119050.7168	152847.5277	113229.5865	160502.1478	168873.2649	199112.3316	225233.0277	224558.5924	85261.83155	24562.38965	155623.0877	158230.7241	122766.2714	0.000148678	3	186
O75914;Q13153;Q13177	613862.7961	707350.1336	807169.6798	729746.6683	789596.017	775826.898	815229.8149	970531.2005	810771.5924	851387.386	476087.9365	567233.0054	781652.373	689001.4898	652175.4919	652292.8312	761063.8345	812720.8113	709617.9288	740628.3454	6.78E-07	6	559; 545; 524
O75914;Q13177	436709.995	470591.3484	498024.0623	434862.2255	465095.5643	523297.8647	576223.8914	505776.8508	495961.2613	516819.0418	316910.908	353660.4121	464751.794	453804.8955	466663.426	384425.2187	483500.4873	511008.087	491783.4555	463511.4921	8.04E-06	3	559; 524
O75915	467572.5681	325310.4404	422897.3211	396072.937	430558.4244	451823.2387	307269.9879	410903.5659	343398.6733	358143.9116	666493.6502	583816.3931	436522.6019	357778.1985	348916.5865	366741.2279	340263.1272	378248.0063	336430.8577	246317.1296	9.66E-07	3	188
O75934	929652.8579	1002405.022	909361.7538	764119.3576	962516.2816	831707.3109	837218.9739	715220.1541	719683.3126	871698.2736	950029.4236	607461.3645	843202.4479	806047.0772	772084.5272	985903.493	1096859.008	958836.5186	1014136.743	901337.328	6.35E-07	13	225
O75935	980490.9339	1092897.985	967803.0388	907496.9027	1029567.111	941042.2421	998023.8337	931009.5196	938758.5564	904880.7628	976917.2261	1033203.609	1062397.129	986177.1894	1028114.433	1042735.608	1006512.331	1026405.157	976899.9065	1135954.269	1.57E-06	5	186
O75937	3066607.86	3268936.523	3522289.188	3520656.17	3265961.424	3373153.195	3277714.954	3635489.454	3304283.979	3299296.287	2579692.33	2713317.832	3459865.072	3425042.682	2980870.757	3391808.158	3527895.003	3735865.743	3713658.028	3301079.571	6.67E-07	20	253
O75940	247235.8894	276711.075	291412.6627	229242.7145	263658.3824	299325.8792	238124.8052	276703.1109	275471.3222	276506.929	213256.2424	192173.4209	244085.053	262253.3207	248604.669	281158.5223	329708.7469	298899.61	294238.1923	330073.6908	7.67E-06	3	238
O75947	6662144.839	5388251.632	5250569.093	5299903.041	5756138.419	6209539.078	5194580.252	5252313.582	4927329.532	5936712.095	6716121.481	5514951.765	5102696.807	4925263.851	4343951.157	7169949.301	5382678.883	5617212.704	5520135.358	5365271.192	6.35E-07	17	161
O75955	1098296.811	736958.8712	1189261.989	1092099.994	911437.5072	1348892.864	905052.4446	1575847.933	1124073.412	1183609.15	1177015.641	931503.0821	1090297.853	868075.8302	671873.4596	1128778.852	1076750.783	1187189.755	918929.4147	553608.3886	2.23E-06	10	427
O75964	891624.3207	923258.064	886679.4109	646101.9444	840641.5683	876496.8233	669631.9068	813743.0171	681544.3587	830430.9471	810442.3077	851999.8911	773714.5132	522481.8337	666271.8644	825385.2406	752563.8048	780019.5521	760279.4593	746788.6421	2.76E-06	5	103
O75995	660207.6042	584417.6333	786861.249	809068.3278	670960.5819	835959.4819	637385.9878	763358.5543	727337.3783	681792.5167	480449.4514	442887.5875	751162.4685	708850.0222	499571.6001	492295.853	429822.8566	529513.4404	486109.4989	540218.6965	2.57E-06	5	380
O76003	358353.7395	372192.5943	444708.7683	261395.9758	213310.7584	428250.8083	446641.5752	529470.5749	317523.7403	237079.0032	145904.1144	157610.6828	309968.775	216328.9803	127118.3158	373734.1432	554660.748	532965.4982	316397.2688	185431.786	1.51E-06	5	335
O76021	2006019.838	1820134.46	1842532.001	1536018.33	1901415.314	1903874.417	1905474.684	1989470.257	1629602.603	1881308.719	1814881.289	1440744.064	1575436.633	1200507.864	1530072.454	2151939.09	2089916.347	2090562.484	1978249.529	1875654.843	6.35E-07	21	490
O76031	205259.2836	241563.2163	223510.8558	92712.78145	179792.7483	256903.2137	284220.0369	269094.7433	211692.7678	256103.5244	113169.3391	30063.84942	114226.16	85927.58762	47985.33205	251148.4237	202124.3469	206055.3558	198893.2965	177293.1753	5.55E-06	7	633
O76071	145079.902	144127.4522	174236.2567	171954.0796	132762.2922	180655.8228	206839.6558	226012.3757	199735.7649	170322.2721	95616.12419	100772.8711	126029.8612	129795.2676	133646.9646	135435.2192	149751.3057	189481.2996	187284.3513	129039.7532	6.95E-07	4	339
O76094	322325.9937	422504.9273	383758.0927	277185.5541	295580.1521	286945.4371	397190.5832	428877.4292	403164.6995	253406.7746	164563.5022	261611.1457	242625.0748	222714.6099	161445.2458	318091.5796	394835.1078	398582.528	351150.0619	150390.7748	8.66E-07	12	671
O94760	25494.57984	48433.36083	43108.26401	39387.77599	33924.64221	20310.68308	28449.95385	17935.43256	31738.32377	17367.46836	NA	7020.737536	25760.16672	31611.12789	10057.80502	19918.85513	37118.77042	44752.78078	42376.19005	18063.88427	5.13E-05	2	285
O94763	38527.09293	29332.88684	44977.38123	42591.76228	33436.58959	38098.74116	28722.51906	43617.74258	35450.11355	33556.18045	33882.10326	28883.32209	42829.15504	35017.28667	31571.24943	40546.94556	39463.90863	41497.74461	38722.03888	31686.85364	9.02E-07	2	535
O94776	2075364.035	2187271.277	1895469.097	1793877.257	1880152.546	1790667.156	1911008.62	2016216.199	2037237.28	1833844.222	1161268.902	1125628.503	1467359.242	1387925.63	1029299.028	2252749.492	2407483.886	2503103.524	2407093.752	1887215.598	1.15E-06	24	668
O94788;P00352;P05091;P30837;P47895	614837.1276	552673.2163	555027.4035	596104.5978	517842.4435	485138.3044	317265.2662	356454.7574	473153.6772	312536.0975	1031499.293	1067465.567	876902.1976	880803.3047	1065487.369	591015.41	464018.8864	658543.8193	639065.4489	531726.4138	0.000243444	2	518; 501; 517; 517; 512
O94804	651336.2437	570498.392	690932.1246	533764.562	621591.7739	669821.7354	732031.8149	753666.721	665726.5046	574250.5764	714675.0387	781709.7221	835439.9156	792710.1647	752433.5083	525610.1187	353653.3031	578212.8359	553224.5854	641833.9992	1.00E-06	16	968
O94819	21652.45547	67813.2839	58362.80694	23387.691	62377.49926	108331.871	160284.9131	173478.6615	97591.57633	127010.437	NA	3825.53259	12113.56661	4025.802701	11339.71512	NA	NA	22562.05479	NA	43434.53337	1.91E-05	5	623
O94826	1996019.057	1850985.048	1778945.416	1596124.701	1836514.168	1880163.913	1773479.963	1826790.431	1594247.303	1885985.215	2170618.777	1917904.413	1817664.013	1591954.075	1564185.702	1755717.485	1740739.591	1668233.336	1740256.248	1693796.62	6.37E-07	18	608
O94842	127864.9613	98860.87973	143854.9397	107298.9253	119172.5007	136000.4294	119926.1828	132124.6845	131239.3918	143134.6664	99568.85422	98830.90508	92434.17721	99667.03151	88075.00054	147745.4951	122665.588	141756.8823	133707.7738	105181.6583	6.35E-07	3	621
O94874	394148.3475	363810.4301	283121.25	253056.3246	309665.4618	328960.73	352004.7419	305108.0961	326885.5379	345864.7746	501332.439	456518.0918	330387.4615	314553.8024	337806.725	370048.2038	352320.9811	313925.4232	366633.017	288114.2593	1.35E-06	7	794
O94880	799688.8945	589176.9167	611019.0781	660155.9581	758165.577	564770.7564	665933.4074	542888.2864	706073.2321	712124.1383	784401.7256	767286.312	594796.3677	606752.8662	865979.1046	798103.1291	660547.3655	697518.9661	712844.8133	752194.6991	1.03E-06	4	888
O94888	405582.8562	294460.3569	89557.40483	359939.2113	157895.0395	120589.569	20479.85443	407199.2936	366085.1261	202922.787	399149.292	67264.01192	288336.001	156565.7101	118761.9665	332844.7918	472221.3939	512559.0813	294487.4428	151452.9559	1.80E-05	5	489
O94903	1845295.413	2115825.271	2214611.159	2220012.047	2316940.155	2006845.639	2056081.74	2108733.955	2276886.3	2089294.128	1982610.613	2103985.847	2573233.019	2744364.882	2655336.285	1865929.69	1925481.409	2134659.495	2096054.824	2154640.655	1.11E-06	14	275
O94905	718720.4866	769765.9659	784055.7937	603886.215	619558.018	719509.8119	839864.3763	772253.342	710364.1701	610286.7353	1010282.192	915511.7911	763763.5612	700989.3949	568269.1125	566452.5803	555450.2738	538706.2368	597024.8178	546614.9855	8.87E-07	10	339
O94906	2352462.431	2271613.115	2253410.244	2053968.183	2187219.885	2210675.119	2272203.668	2264343.829	2027291.645	2195950.069	2143967.877	1739042.349	2076382.592	1878819.388	1852525.582	2413474.173	2495842.937	2468956.696	2309368.632	2281408.874	6.35E-07	32	941
O94913	104131.4715	93181.61853	17704.92147	83255.09994	100047.6547	92914.9236	105531.9559	88945.99246	77707.19111	94148.6423	105991.2987	84018.44613	98693.00277	72697.4877	101814.3129	105213.4261	107906.6054	105212.5753	105587.2911	35282.94529	5.16E-06	4	1555
O94925	1209198.808	1214623.889	991473.8449	913114.0472	948483.0545	1065471.653	1031462.586	865371.678	910397.568	968850.7567	1427434.124	1121353.596	932089.6775	913943.5989	952398.0626	1248399.342	1208700.51	1094689.975	968887.2038	996741.4393	6.35E-07	13	669
O94973	161628.6527	70971.00431	107402.94	77759.04144	136864.9909	187275.3808	108164.6631	150402.7675	185958.2628	162302.8439	251748.8217	128924.3251	181164.2706	169207.2343	179008.7635	142518.4271	76129.56194	124125.617	87784.80288	90050.03051	6.35E-07	6	939
O94973;O95782	753874.531	692030.6849	701980.701	656099.0936	732634.8459	786468.4578	759090.1374	742678.79	711677.9891	741898.9602	1024762.393	846039.6433	840831.2648	707934.0137	812826.8863	674071.0206	616894.8894	696887.6979	651719.7843	678159.6907	6.35E-07	8	939; 977
O94979	1169776.36	1466777.643	1536909.673	1280959.604	1121533.234	1236181.674	1592708.344	1536316.234	1366151.599	1240575.943	843175.2042	1329711.898	1287348.966	1220969.439	1222822.387	1198209.883	1580944.948	1564671.48	1404658.339	1124699.099	6.35E-07	20	1220
O95071	130674.1864	166280.9632	151314.5853	138018.7317	131612.7985	162236.0607	155828.6073	176625.8883	121163.0796	154711.6986	71830.33159	53905.14494	104303.5437	124090.7536	98091.30132	144662.6471	196876.9228	144956.9563	180149.4602	137631.9366	6.72E-07	8	2799
O95104	156089.572	167650.4584	160242.1579	129958.3143	150151.8705	141771.6941	150717.9682	135951.3221	109856.1543	130094.4852	113324.7943	99683.95777	152574.3912	99620.15997	115429.8953	129314.0682	196341.3909	181387.5738	166559.9116	107250.6061	3.14E-05	5	1147
O95104;Q9UPN6	174105.7724	86063.34418	175802.6348	138538.6649	173369.9132	163316.3702	94371.15161	168359.2797	163939.2102	156517.731	146529.2095	72932.87299	153573.6153	153277.7248	151226.0814	185428.0729	188566.5346	183762.8815	180152.8792	185961.1989	4.30E-05	2	1147; 1271
O95163	57962.8926	54312.73167	54464.25872	48999.79411	51468.51763	23945.94738	40783.67682	58289.20885	64707.55235	70833.22044	NA	29926.4401	39498.83228	26578.31206	35948.43013	44501.14215	34714.86355	63999.0142	61608.43685	51980.04669	7.59E-05	3	1332
O95168	963211.2544	819256.4219	505749.3288	594795.0685	746797.0066	872418.581	767273.6636	681229.4175	668285.3127	736132.2825	790745.9715	708710.73	540289.56	545316.9586	506124.5106	949316.6094	857125.5208	653249.1722	888178.5975	676711.8995	6.35E-07	5	129
O95169	550959.6703	498980.8114	454024.5156	335226.7582	390625.751	574438.5101	411175.6026	455455.4971	272838.7872	261135.0748	528684.067	343333.7978	236068.3841	261258.8784	196088.7405	558808.2065	519684.4962	275646.3586	509880.4023	384178.8519	3.69E-06	5	186
O95182	587212.4915	549863.6904	380965.6677	411660.3109	488257.3067	554387.3433	537857.9788	360910.6857	485032.1972	502168.2126	616311.3552	422572.7747	363443.2739	403154.991	276231.0694	658514.0261	467976.9273	459019.3251	537566.5106	510844.1718	1.26E-06	7	113
O95197	133827.1147	129311.7499	115187.7003	142584.9332	114520.7113	104372.5407	103544.9401	140636.5381	112396.8275	91122.73088	128968.1122	143095.086	144872.6732	68624.04151	106399.9898	106353.3768	117873.3656	121656.0703	123769.7059	114249.6438	0.000657782	2	1032
O95202	822454.2564	805291.2089	686687.0569	565845.8886	733118.1992	771710.1908	768464.2394	740522.8321	641928.475	748494.753	473697.668	487788.2468	429102.0821	411974.8655	326635.4999	837200.1574	883206.7442	653631.2308	824232.6678	703860.1027	7.99E-07	12	739
O95218	584726.6826	711096.2416	690042.4025	644259.9174	720319.4547	530389.7749	626710.9897	694013.3182	705544.6169	709753.9594	352471.3273	502752.5731	681469.7406	653456.0113	756556.4058	508105.974	580878.3307	701765.7455	782086.866	829445.5192	1.17E-06	7	330
O95232	632295.7191	711407.627	652486.0285	606070.5796	641895.673	602623.6879	701713.9578	657349.2318	669228.2907	650927.7684	564309.4673	547210.2933	569321.3772	547444.1196	513256.093	697369.013	741261.7895	712740.7608	737892.9319	654843.3341	8.86E-07	10	432
O95249	33304.6154	36742.09382	30627.31987	23141.42436	33784.78156	26226.83508	36487.20733	33413.82813	26753.28976	38171.16154	29500.06981	25728.51739	25678.84994	18131.05658	29257.7017	28264.92447	38111.73171	30431.12894	30197.94592	29754.30578	1.06E-05	2	250
O95251	134281.252	150925.3669	112977.0457	101314.4392	121599.5708	127537.778	141693.6809	102470.3715	103778.6545	118729.8786	124519.0566	121101.5068	110219.3716	108847.3946	99905.2123	166580.2484	142197.9691	154010.0009	132306.3174	158253.7499	1.32E-06	3	611
O95292	190308.6518	199339.52	74137.98596	47730.00962	61041.41912	71720.99138	110595.5528	71875.01856	140673.1073	164415.9255	151564.6937	116135.5755	162509.9098	89977.63326	101010.0874	69927.91035	59674.03709	58154.40047	45311.30993	210344.9766	5.01E-06	4	243
O95298	82797.6382	60628.50392	56017.68568	38389.64751	43503.64376	64828.4969	44346.4729	56468.96036	34655.10457	41312.99076	59969.502	57369.71967	36086.43136	42427.15479	39634.24438	52301.51536	68256.33746	59445.56898	74152.94613	45474.79593	2.46E-05	2	119
O95299	1148634.603	985323.5458	876113.2041	827641.6371	806921.835	1076035.096	857454.7885	838840.7011	884817.5238	905178.3487	1051369.852	843408.7963	721728.4781	688790.6209	470324.7609	1116404.714	1002005.15	984021.7673	1017614.647	739312.0321	8.87E-07	11	355
O95319	3803930.436	3383102.947	3489742.253	3102090.945	3270133.649	3512932.281	3516085.774	3261169.161	3232694.917	3417357.535	3080416.608	2572994.755	3165549.885	3225772.152	2644426.202	3578322.433	2899475.652	3223762.064	3096262.187	3236728.338	1.04E-06	14	508
O95319;Q92879	775059.0103	689708.4221	706042.2579	585808.6765	534693.7333	515153.4288	741399.395	736931.3815	713183.4432	633208.2017	545626.8182	510589.6815	556554.6102	577742.9156	446466.4217	531704.1732	594398.2155	681312.7151	683301.5517	682531.5533	2.05E-06	3	508; 486
O95336	5559022.387	6429706.393	6762958.105	6639155.347	6053366.752	6633645.98	6986398.366	7528009.229	7323246.595	6252841.313	4215441.566	5216630.942	6481274.515	6446917.425	6165271.721	5302201.795	6260586.169	6643234.559	6754547.142	5714424.939	7.45E-07	17	258
O95347	615277.016	807115.0435	769277.1385	622327.0281	525151.6194	826962.9204	974970.5723	993276.2402	809783.2109	776234.7962	38376.55246	66981.81656	214266.8073	315503.8158	46532.51472	724656.3271	994620.344	869764.7756	793996.8488	539987.3733	6.35E-07	23	1197
O95352	17225.85259	12945.75654	28805.43443	12319.81704	21171.83125	24891.35187	14379.88017	42268.60256	27009.4957	25913.96399	4492.316575	13324.39107	25617.07722	15251.98666	12357.31026	15980.74989	20690.45924	29823.46358	22970.97511	10263.42852	5.65E-05	2	703
O95372	224682.0155	192383.4183	257005.7537	259176.9972	221068.8602	193305.354	189012.2152	265413.3142	211722.4665	209386.7108	191147.1018	215040.5818	244570.1784	251207.8182	217483.6341	199619.2684	215657.163	298313.4448	245505.4885	174848.8632	1.11E-06	4	231
O95373	203650.9257	260060.1689	263246.5114	212013.4754	198844.8228	225325.168	262334.1353	360973.2961	293194.9535	222556.6836	69695.98341	115322.2765	174452.6654	143627.1794	132292.1215	185937.2854	266027.3641	285840.9318	262972.9574	183788.5379	1.83E-06	5	1038
O95376	8039.713738	38559.97877	10984.68698	29458.64604	30820.27052	10552.80103	39099.88299	12226.00827	34359.48899	10797.73932	6152.493671	9288.396298	10552.01754	29417.55185	30144.56731	7490.560301	11565.97935	35181.64474	35589.35117	10137.21047	1.40E-05	2	493
O95396	95884.33108	89126.15971	82569.8932	118172.0482	125337.6085	77131.2577	104184.0529	126964.0378	120940.391	116793.465	126499.3836	152728.7667	139832.3394	135860.8716	134919.8363	67689.69715	119723.5856	118147.6658	116576.6812	110768.0689	2.58E-06	4	460
O95400	458017.2608	519923.3936	520996.4205	440065.4637	529918.0194	503222.2093	584685.9753	526305.906	459061.1675	552888.7944	405848.1469	345628.9149	455503.3388	398618.4418	403646.2694	522656.7413	563768.1124	565440.8682	497084.6489	571786.0112	1.46E-06	6	341
O95425	19812.23717	17844.95022	20973.6926	8859.224951	29572.08929	16749.50175	33189.96273	33592.56854	23331.52355	35375.13779	62303.2847	93212.03404	63262.14822	44288.08337	63163.50435	1960.06725	2207.327703	NA	4001.803247	19993.48499	3.42E-06	4	2214
O95429	30220.25315	31889.34832	33178.23566	25471.13895	16795.43974	30676.76696	17546.07622	34158.80715	33416.73767	31403.49661	22544.97168	21464.83903	30571.06472	30703.17382	23793.1297	31856.19602	13585.45823	36466.24874	21259.32068	18662.22175	1.90E-05	2	457
O95433	893898.4796	1041560.576	1160352.975	1004196.974	896453.5482	1048521.578	1133437.855	1311697.76	1163663.661	1074263.443	488075.5694	563004.8891	812717.4443	804298.9814	634588.3336	766160.4898	1084455.43	1199313.705	1040492.94	819172.0663	8.94E-07	14	338
O95453	129663.1606	104656.4471	107885.2807	93347.55633	129998.3991	114552.8126	124311.1253	145775.1613	158381.1854	125427.3761	69895.04769	77801.38933	111324.0462	75105.53127	80373.71212	140596.2128	129915.2633	141986.7137	146973.1995	91775.34636	1.96E-05	7	639
O95456	61346.38006	74155.07303	66101.71998	43391.20765	33211.69678	42689.05934	58453.30857	91210.78946	98197.38928	63291.32728	39909.41003	23657.8422	52024.35433	59538.68483	24865.82692	39481.54368	81511.9878	93832.04169	81739.5451	31426.56609	8.31E-07	2	288
O95466	402128.9557	387663.7546	318016.4119	311313.2131	400614.3706	399133.5696	357077.1312	342351.3841	372533.2489	378867.3147	529524.1494	526397.0836	467630.0528	416787.7564	544081.7904	384683.8757	312813.5695	176334.4078	405415.9851	314096.1022	3.19E-06	6	1100
O95479	146121.3787	114831.8173	121250.3997	146421.6282	142321.4496	159864.379	138779.971	93537.99078	128178.7243	120268.7971	228964.0621	168997.3574	124481.9516	134956.2827	177865.4136	140289.8508	89383.01355	118446.3205	155308.0872	125401.5604	9.65E-06	4	791
O95487	36525.39833	46977.87745	45450.01887	39482.21175	35558.78844	35706.77086	30245.35339	43463.03411	33518.30222	28820.91204	47691.76473	54189.02129	34770.41036	41315.59488	43754.36226	48524.61394	44081.3595	45685.05192	49309.16209	36021.67092	1.25E-06	3	1268
O95551	33077.07946	31037.44659	13144.19311	34049.93786	32984.96124	34927.59216	41027.32261	46746.87121	49793.44033	34818.5017	16889.28962	9504.797653	23182.74314	6299.885731	36381.265	27011.76741	37169.29433	3018.897025	37688.51003	35950.34355	9.18E-07	2	362
O95571	2530132.977	2250061.094	2469332.631	2347524.746	2246898.244	2987181.334	2910707.674	2610098.921	2922409.312	2629693.003	3006949.996	2476357.199	2634183.096	2537723.337	1776332.924	1984156.547	1730381.373	2074886.846	1853615.57	1934801.117	2.34E-06	12	254
O95573	220651.1485	192864.8242	185836.4077	158279.3463	207045.3647	207863.5225	187324.4572	212470.2151	163595.9077	193253.2874	85327.46024	180540.2813	157081.0787	112824.0759	137862.7392	189524.4976	191666.9341	161815.0674	185790.597	165501.4483	1.10E-05	6	720
O95602	481742.064	466142.6172	537816.3976	425651.8028	352867.9826	521692.1987	557471.4032	520395.5282	452073.1175	451826.1176	500368.3223	482409.1431	478884.7432	470375.7631	298867.7714	522103.8402	545841.1499	556170.1046	519973.1576	459354.4108	8.54E-07	16	1720
O95626;P39687;Q92688	377779.3604	462976.8889	478019.3515	395087.0492	447283.5959	354736.6466	316679.2601	456126.1738	441905.5513	405584.8506	252832.9639	347226.5103	466740.0843	410718.3496	498188.3468	335789.0762	462064.4177	510377.4889	468951.3119	443579.2824	9.08E-07	3	131; 249; 251
O95630	110830.9596	83688.7162	146182.6907	130078.6635	105648.1759	84766.65232	88627.23548	132854.2609	171335.0011	67399.98658	112995.6491	126286.6211	114930.8784	140274.109	126057.8913	125995.5059	142395.9255	156273.4788	177530.0526	146018.9562	1.38E-05	4	424
O95639	204857.1339	167590.8333	193184.4853	161710.4161	198391.4007	88149.71352	136801.2335	212814.7466	197736.2264	189614.3754	134233.5237	161095.3899	172241.7835	152660.9726	160369.3952	91997.76605	207299.0606	220297.5707	186970.8887	191894.4299	1.64E-06	5	269
O95671	705859.0287	744962.2232	774547.7689	818727.5395	708061.2555	851047.0057	739672.6266	666145.587	889212.0779	785303.3796	408074.6292	388414.7554	673912.9349	658748.2002	490722.7178	767541.0286	785935.3574	794838.4629	851251.7799	689159.7152	7.38E-07	13	621
O95678;P02538;P04259;P05787;P08729;P12035;P13647;P35908;P48668;Q01546;Q5XKE5;Q9NSB2	150217.546	61553.59135	72799.39256	1225783.09	NA	274180.6436	76078.14465	53407.95562	209922.3338	217300.6964	174290.0295	814741.2686	113253.9344	394176.7972	119323.4815	209487.1857	232869.8475	NA	17045.44662	584009.6125	2.83E-06	2	551; 564; 564; 483; 469; 628; 590; 639; 564; 638; 535; 600
O95678;P02538;P04259;P13647;P35908;P48668;Q5XKE5	1354943.243	712432.3487	432834.1457	10965572.62	111848.7778	2774955.12	455427.4531	543392.1129	2243747.097	1914984.716	1754775.445	7678564.699	813868.5812	3999809.701	1015456.396	2347466.789	1487942.446	95232.46446	156525.5941	4869148.42	1.64E-06	2	551; 564; 564; 590; 639; 564; 535
O95684	3169.068467	3588.550362	27582.73625	18482.70625	27006.79436	25526.94376	35647.47578	33785.55075	4196.253707	29047.11514	12799.21112	NA	20776.71565	22273.90593	NA	22061.65633	4189.559241	23075.79552	2953.824226	16624.41011	7.46E-05	2	399
O95696	54438.6371	80727.85363	81520.51561	49333.16583	89752.61339	75588.45855	50116.50574	44747.76238	51095.73889	75596.2656	78235.72051	42050.34254	64419.77773	48874.99664	53105.49771	101944.1335	91451.07117	88587.63795	87973.14425	98527.99974	2.03E-06	2	1058
O95721	302640.7168	283540.9586	270388.3027	258472.515	308698.1607	335574.0741	290854.1444	297316.1128	262630.961	349239.434	291591.6315	221383.4276	261076.0924	277723.1196	250027.6745	332826.7139	300198.4538	285348.0492	294244.0291	323855.4917	8.59E-07	7	258
O95747	459766.689	517584.968	523257.015	446182.4891	509578.1072	455168.1283	443147.9998	522881.0008	494520.6469	471925.5374	443332.035	521700.774	542609.2009	506613.1377	575503.0987	480220.112	543380.1258	551537.5021	556217.6265	538278.1709	7.83E-07	3	527
O95747;Q9UEW8	76984.44154	82807.19008	73624.06947	73428.98538	83621.86918	74077.11881	67634.74216	118269.7731	110142.3549	78416.88245	51273.15012	62393.30973	102860.6438	91847.65369	86155.77594	94809.27617	73960.0598	94882.86807	105192.6784	79379.29542	2.86E-05	2	527; 545
O95757;P34932;Q92598	761706.605	796432.2745	945638.8998	818737.0401	799990.5032	877232.3921	929790.4511	1094496.976	989696.5196	908727.4908	531043.4571	539132.5481	836616.8665	820122.6212	712909.8335	775600.5259	770456.3231	987107.6814	957676.373	822900.7365	3.83E-06	5	839; 840; 858
O95758	1130494.734	1246359.125	1062414.198	962949.8096	1053169.842	929071.6435	1068291.225	1065221.511	952551.7325	930834.7158	1167772.361	1044549.483	1063743.289	999362.6995	1015785.013	1185436.706	1474651.436	1191190.239	1173538.958	1218807.25	3.32E-06	11	552
O95758;P26599	161885.2842	198396.8949	181503.6314	140022.4401	179922.7833	134996.3923	154664.0903	174337.0387	146043.1509	126664.2177	120003.273	164899.2984	154134.4754	139735.1638	165602.5083	143185.6576	204128.0699	203677.9114	213309.7261	181254.8161	2.40E-06	3	552; 531
O95758;P26599;Q9UKA9	1213710.372	1383781.321	1295785.116	1057571.793	1079304.405	1187274.04	1052301.635	1167529.701	1090815.379	1017598.163	1133661.941	1226553.706	1098924.524	1056581.649	1130778.494	1291303.711	1476973.159	1376070.611	1273024.313	1213702.962	0.000108491	2	552; 531; 531
O95777	899582.5766	952584.0408	905423.0094	902349.3499	941540.3834	803726.061	621830.5494	787915.5269	867432.7657	810914.8896	834482.5661	957011.9519	954480.9739	936980.2027	1095113.153	825929.0949	919080.1836	956879.5638	874995.3748	936686.6417	6.76E-07	4	96
O95782	758074.5494	647160.5207	614300.384	423189.6559	501644.2884	753102.8935	652319.3756	565069.9715	655740.1851	513703.5397	865596.6087	827794.642	711718.257	559876.7442	826381.4	620388.11	627208.7642	613374.7738	582239.0887	498818.1244	6.35E-07	15	977
O95785	234498.2614	271218.4206	162590.8005	198618.7449	222124.9504	226214.329	242673.6143	167124.7619	237487.319	225532.8287	209945.7439	67960.02839	206983.1469	209399.9005	201403.7386	271678.9405	273271.8597	244462.357	253939.605	280933.6594	2.25E-05	5	1651
O95786	33991.21444	31422.21389	59952.78941	51887.36861	37112.4389	48323.39492	48283.63167	20646.4544	57432.76326	43601.38718	13449.13597	28915.13854	63905.15541	60074.34278	53198.27308	24976.83461	29850.44434	55743.9734	16697.67802	NA	0.001630108	2	925
O95793	169314.458	191747.489	203209.9639	181499.4068	187713.5391	106928.1238	73260.64297	113667.2471	170198.4259	220595.2294	170403.7751	180071.6288	158479.6885	29860.64445	145391.3711	104030.0899	239910.1143	98831.06504	88683.63505	86386.22569	4.43E-06	5	577
O95801	69127.29828	83988.72756	84996.12577	65216.3724	72099.7233	85109.67811	114358.85	116164.2352	87634.6714	82597.98093	31019.31245	36534.88904	60840.16198	44493.4092	53764.29959	67486.02993	87917.92507	78747.94582	75874.94926	64941.28286	6.25E-06	2	387
O95810	71041.60461	69730.86705	61555.50582	79771.4701	72155.21667	56008.13583	35756.12981	60157.96379	79103.59118	45399.41392	82806.60542	85317.76188	97252.17731	111133.472	80362.01586	117598.215	98572.96401	102908.1534	123765.7014	101424.8423	6.35E-07	2	425
O95816	57697.16196	44789.95654	88726.66206	106811.0608	79124.88812	107060.436	58492.93157	108890.9277	74683.53673	90017.78691	94495.04453	70911.05809	80848.58163	83195.43371	64911.81317	78531.06216	58083.78686	61248.81262	89113.14046	35465.41084	1.70E-05	3	211
O95822	22648.38462	16259.94811	19828.2847	22348.74009	19840.17576	22505.54809	14305.49172	18448.64211	18886.72764	20329.67552	18996.50824	21675.2811	23916.25855	18280.82532	18227.22817	18535.69755	15454.57423	24492.46492	17693.85557	17941.17468	9.34E-07	2	493
O95825	128645.5445	160892.3275	184832.8604	201287.748	179446.4861	145248.3141	155182.9212	222680.9673	156647.8982	138186.1392	400049.7287	157871.1365	201757.3411	199345.1847	198653.2886	64883.5891	153697.1578	136790.0976	131227.1143	167691.8241	9.42E-06	5	349
O95831	4692419.039	3898056.422	4120075.763	4073567.867	4393468.768	4367287.754	3878237.94	3678004.528	3978376.828	4108115.371	6031441.797	4691239.966	4369457.963	4442468.595	3863876.988	4740509.916	4241020.894	4225401.715	4250854.285	4261416.325	7.12E-07	28	613
O95834	66985.01934	29267.81019	77132.75251	89908.9579	79292.5593	35549.00141	59869.66086	78292.05859	87763.96303	65101.42161	112916.5586	139914.7353	119828.2122	149148.7394	146154.6227	61273.07155	53164.27225	57207.50807	77933.30228	60248.40875	0.00014975	2	649
O95861	481228.3385	509166.2405	578894.6964	619739.3639	586651.5171	562450.3089	500902.8689	516307.4456	683755.8113	525609.8464	498368.4101	620582.5804	661345.5998	759390.9545	732794.198	440704.9973	572909.9641	527961.6904	557832.9395	552767.1328	1.31E-06	9	308
O95865	5134319.949	5742541.93	5682700.326	6543724.967	7277692.696	4090781.059	3452685.689	3933323.172	5232802.355	4938013.639	4886533.445	5490152.915	7396306.514	7717422.61	9184771.703	5124498.828	5243255.779	6121457.531	6731930.52	7697612.748	7.17E-07	16	285
O95870	79575.9062	83122.70814	20978.57587	27291.13893	56663.77215	62470.82949	20444.7675	34762.92896	25288.47578	61327.50454	64652.51739	86621.52049	62599.39755	42900.73269	64352.97316	53302.37424	79170.89712	32508.64214	58517.16575	42015.59461	0.000655847	2	558
O95881	355115.4439	408864.7735	415840.9663	391499.7168	397196.9576	431959.6331	481685.9519	521108.0365	472397.8728	367217.1426	387220.3039	394560.1196	400073.8394	394046.1179	403597.6005	317120.9779	371728.441	390847.3006	366487.5302	311149.6813	1.75E-06	5	172
O95926	23454.32961	14038.70429	25200.39915	21831.27909	24101.58958	25328.91417	17703.13135	23989.2668	16242.32674	28950.80466	20301.76587	18591.40991	23101.89418	12783.86637	21280.17795	29985.73995	26594.66418	25623.2711	25496.77723	24728.00717	0.000523125	2	243
O95983	511728.9837	516166.1944	491455.7184	512494.3913	510601.703	491553.2997	481127.2427	514013.263	322408.6563	301442.4148	375291.9539	160307.6585	378113.8413	218490.2129	304384.819	588599.5148	611914.5506	589991.9106	623789.1199	316937.4708	8.67E-07	6	291
O95989	307274.7411	329485.0904	417847.1194	509724.4288	516713.126	241703.6291	224598.9406	234699.8674	476856.6998	402750.2498	356034.6068	548270.4774	558226.2451	635711.7345	734028.0897	271812.6307	276819.8786	389644.1715	452903.6421	515054.3868	6.35E-07	5	172
O96000	1901554.172	1443253.765	1417043.263	1372743.63	1412465.152	1756255.516	1583375.396	1394425.977	1469104.936	1563739.261	1828240.686	1364474.267	1239623.227	1231265.219	963360.7533	1916456.168	1510116.265	1290352.203	1671517.7	1410708.691	6.43E-07	11	172
O96008	145785.9005	153179.1355	108738.6983	123752.2595	134167.6587	121510.7032	131440.0779	140784.5885	128358.6192	100328.496	98706.58816	103004.6689	117988.3923	90844.58706	96499.57962	125963.6247	161800.1425	162331.693	171288.7476	137054.9784	2.44E-05	3	361
O96017	32478.08621	34355.55988	37940.31964	41732.35681	47660.41363	37466.86259	30065.60221	34113.26014	37052.97868	37177.63937	8091.443608	13649.90289	32741.07779	39304.77134	28369.92315	44619.73825	38922.0809	43731.54365	49182.48411	48746.97439	4.16E-06	2	543
O96019	2060556.024	1916582.96	1976846.557	2145099.31	1961945.483	1919537.189	1912831.221	2058293.416	2107706.298	1914585.329	1656031.563	1615343.476	1671868.605	1606131.254	1671576.464	2064826.226	2058113.385	2238644.78	2148789.121	1825716.124	8.84E-07	13	429
O96028	22166.17048	32322.33958	27803.13198	NA	21758.9534	25254.85238	35464.11232	32100.71356	15877.65383	28942.07563	NA	NA	4227.55322	NA	NA	31223.44266	40387.09266	31636.85343	28438.94052	24343.94203	4.64E-06	2	1365
P00338	13105504.4	18053041.66	19671546.49	18413891.14	18438449.93	17997673.6	18215781.75	24094370.39	22471036.3	21459396.34	9392953.301	12159771.7	18001121.59	16559832.76	16373579.62	11200792.33	15084640.63	17152354.03	17084039.27	15482898.88	6.35E-07	31	332
P00338;P07195	1049495.825	1782988.173	1569762.231	1577080.723	1776924.084	1617443.229	1676197.732	1657975.985	1906612.562	1788980.068	828797.1713	985259.0372	1484655.777	1479595.238	1364545.234	1063803.696	1401830.836	1520637.306	1625103.917	1681609.554	1.68E-06	2	332; 334
P00338;Q6ZMR3	280469.9839	446866.7728	419865.4059	415478.3823	454388.421	429808.9973	431957.0941	544082.8598	529489.4424	486169.4172	198372.6377	222271.431	442623.5616	365788.2608	375602.5525	245653.5408	330716.8672	391701.7639	387034.847	391831.4988	6.40E-07	2	332; 332
P00338;Q9BYZ2	152815.2916	29245.23542	230681.7653	250299.1649	30869.21856	179199.8159	75896.78605	409218.6956	190300.9012	174524.6122	63220.26129	59973.51667	182555.9098	44807.49538	29862.8951	151708.2826	121618.7514	180196.1794	69770.95682	25406.31935	8.27E-06	2	332; 381
P00352	7692717.279	6038697.119	6361616.728	9234523.508	6221243.367	4831393.429	2381115.156	3650438.67	4755887.908	2289090.922	14963937.24	13165912.83	11685007.16	13646227.97	14507506.48	8033514.055	7367706.382	8323884.479	9839773.247	6294798.711	8.63E-07	32	501
P00367	7373395.242	6525624.97	6768950.817	6227788.908	7527889.55	6889857.203	5737679.437	5802630.878	5197388.275	6482886.689	11519028.9	8979927.625	8171322.284	7375002.062	7728719.755	6679437.742	6615354.785	6406308.057	5805846.196	6810143.356	7.35E-07	19	558
P00367;P49448	8663907.605	8223157.616	8027346.113	7273026.222	8738377.292	8317605.461	7080161.935	6658742.044	6865490.696	7919256.319	13594779.12	10983235.83	9546371.606	8960137.843	9789701.821	7999951.868	8121969.562	7695115.962	6525796.852	8233833.066	1.13E-06	21	558; 558
P00374	51902.58891	87248.45658	74853.11627	47581.57055	48303.31095	69535.45104	123111.0995	145564.289	98391.8609	78472.78262	NA	NA	NA	NA	NA	61677.79823	95614.16712	83947.41491	78004.73402	47189.52537	1.63E-05	2	187
P00387	1392836.228	1173901.926	1094934.418	1131413.837	1189337.923	1233882.475	906756.4141	1003745.806	1025220.576	997900.6895	2040982.299	2035168.588	1363907.592	1311928.602	1470828.298	1010842.999	994833.0244	827771.3356	966773.0773	996389.6777	1.16E-06	12	301
P00390	972689.3505	1012427.095	1213290.427	1179441.152	1190240.022	1106342.779	846567.2091	1234252.212	1278917.583	1061977.278	1324553.141	1357414.19	1670445.38	1648881.527	1571766.987	1064126.751	1130282.535	1298667.446	1350933.91	1302351.521	7.35E-07	11	522
P00403	2271592.905	1545638.481	1754896.908	1747806.131	1876739.729	2103305.693	1090325.672	1601393.75	1646029.171	1632296.46	2035543.828	1749937.62	1490175.048	1231638.702	1271234.448	2046819.812	1866693.052	1861261.638	2145960.388	1562789.609	1.46E-06	7	227
P00441	4897450.315	4771103.573	6700495.393	6445444.782	4802464.892	4442330.503	3836368.118	6209302.651	5889595.036	4409524.772	7888704.478	7067552.402	9290938.593	8050720.202	9613940.477	4280413.744	4405371.837	5658342.809	5346098.782	4705401.374	1.21E-06	17	154
P00491	1758724.58	1870625.609	2239662.412	2039468.13	1818068.123	2373682.22	1948108.93	2631757.372	2377574.227	1939286.587	971651.5845	1497301.426	1766367.552	1764233.863	1425674.833	1793372.583	2128307.593	2333397.438	2268235.86	1701745.023	6.35E-07	15	289
P00492	2791093.39	3243466.051	4034942.473	3667421.337	2880030.382	3666940.103	3471850.88	4889040.824	4349861.38	3157134.909	1656437.754	2021947.249	3192344.748	3370791.873	2404246.068	2858319.897	3646456.51	4226754.927	4105299.555	2571398.883	6.35E-07	22	218
P00505	7900884.532	7899192.909	7622408.977	6920263.702	7065519.961	7862175.564	7706202.8	7183595.539	7889099.028	6621134.797	11640316.94	9828063.59	9049713.222	7351542.412	8627849.508	6721866.549	7511750.954	7440219.034	6769099.232	6626734.511	6.35E-07	30	430
P00558	47143295.48	48525313.81	62202359.53	60884319.68	63790209.56	51393753.85	48170137.42	65106557.62	63079807.84	55917114.6	56006551.21	61262682.12	75796544.51	77648779.1	91387824.91	42533311.55	44167715.51	56813147.98	55285498.63	55314650.17	6.67E-07	59	417
P00558;P07205	6741317.072	7066960.261	9132536.01	9142817.025	9894292.817	7687899.877	7232422.707	9271187.976	8852747.811	8513035.687	8544656.522	10158594.95	11603102.5	11305950.75	13849245.42	6148939.902	6481844.79	8061396.74	8290874.891	8512571.487	1.94E-06	10	417; 417
P00568	14803.28878	28165.3121	NA	NA	NA	NA	NA	NA	NA	NA	90541.63905	142213.3524	88982.82983	93504.72019	98933.2752	NA	NA	22391.97966	57980.17924	2304.665318	1.70E-05	3	194
P00813	889651.6307	820559.5173	1178676.706	494760.7545	1079771.709	2049303.013	1411090.489	2118830.396	879567.7602	2153789.236	690570.1936	804086.0104	1329085.408	543009.7981	1003974.744	701496.6029	656044.8406	895996.953	390643.4482	866551.3736	6.72E-07	14	363
P00915	NA	NA	NA	NA	NA	NA	NA	NA	NA	NA	NA	NA	NA	NA	NA	54540.29725	68470.28375	70167.95003	108714.7866	40820.62135	5.34E-06	2	261
P01023	106365.3894	140222.4808	138657.3618	144398.3379	198693.3631	98014.02794	148943.9386	205369.2429	187232.224	182608.5049	129740.1768	174025.6372	221970.4152	169670.0567	195328.8627	166379.6586	152186.9271	184223.1307	156215.4753	209316.9037	7.30E-05	2	1474
P01023;P20742	143081.9981	263115.4657	228266.0866	281739.6822	173491.6261	188901.0158	131846.8492	210874.5509	68828.48106	198788.8546	189253.9641	251406.4653	347450.0718	362788.3137	233121.515	174413.4268	274906.2052	431047.1147	291504.2027	187173.6137	2.26E-06	3	1474; 1482
P01024	NA	25084.3182	41682.15172	19048.43519	41910.23583	NA	NA	49019.27559	36528.02281	7397.372843	NA	25797.91716	62351.8053	22765.69678	25994.19385	13220.05412	26838.77792	58523.98404	25442.2336	NA	5.12E-05	2	1663
P01111;P01112;P01116	200168.2221	166103.7967	1332756.238	1159483.388	180321.5205	181453.2258	139655.4741	1135000.515	1203724.666	1468681.182	206895.2307	1434856.788	163858.0846	1193191.606	157600.5957	1586097.53	1374226.891	155228.0673	1372957.429	1451023.646	0.000525913	2	189; 189; 189
P01111;P01112;P01116;P61224;P62834	71365.04785	75416.86736	70589.39749	40145.37505	68289.00216	58151.38037	32326.59898	58712.56763	38528.23651	47503.77191	53489.50916	54451.14924	54893.04049	42628.42253	75740.43475	73035.23233	78595.97436	79747.82216	71992.25649	63034.89944	1.91E-06	2	189; 189; 189; 184; 184
P01834	28970.18811	73323.64042	61825.05972	41586.44528	58448.05084	31631.12195	103591.5535	79614.30587	60236.33327	71898.42974	32375.80556	68939.70901	36056.56614	30212.60729	51664.53481	16038.45674	37429.17211	39062.13284	24836.48461	48968.86614	6.73E-06	2	106
P01889	NA	NA	NA	NA	169844.6661	NA	NA	NA	NA	176204.793	NA	NA	NA	NA	134473.1068	NA	NA	NA	NA	98233.11864	4.06E-05	3	362
P01889;P01891;P01892;P03989;P04439;P05534;P10314;P10316;P10319;P13746;P16188;P16189;P16190;P18462;P18463;P18464;P18465;P30443;P30447;P30450;P30453;P30455;P30456;P30457;P30459;P30460;P30461;P30462;P30464;P30466;P30475;P30479;P30480;P30481;P30483;P30484;P30485;P30486;P30487;P30488;P30490;P30491;P30492;P30493;P30495;P30498;P30512;P30685;Q04826;Q29718;Q29836;Q29940;Q31610;Q95365	178203.1337	298464.756	147718.8327	211420.7067	79423.53212	223105.3938	370929.5783	120306.5249	299458.2309	206751.9004	59126.03693	374642.2016	34945.73563	120822.5366	121535.1971	89600.48971	344735.4865	68777.3085	103283.8074	46462.19798	1.93E-06	2
Q29836, "Q29940", "Q31610", "Q95365")	c(362, 365, 365, 362, 365, 365, 365, 365, 362, 365, 365, 365, 365, 365, 362, 362, 362, 365, 365, 365, 365, 365, 365, 365, 365, 362, 362, 362, 362, 362, 362, 362, 362, 362, 362, 362, 362, 362, 362, 362, 362, 362, 362, 362, 362, 362, 365, 362, 362, 362, 362, 362, 362, 362)
P01889;P03989;P04222;P10319;P10321;P18463;P18464;P18465;P30460;P30462;P30464;P30466;P30475;P30479;P30480;P30481;P30483;P30484;P30485;P30487;P30488;P30490;P30491;P30492;P30493;P30495;P30498;P30499;P30501;P30504;P30505;P30508;P30510;P30685;Q04826;Q07000;Q29718;Q29836;Q29865;Q29940;Q29963;Q31612;Q95365	66979.18314	130484.6003	196230.5379	67035.31129	333785.4985	78454.72857	239724.3911	173453.7768	82770.17528	366384.4882	109130.4843	223341.6108	181597.4923	54823.16223	263685.4814	50202.89258	101264.234	103188.6341	61847.38225	320348.4081	1.86E-06	2	362; 362; 366; 362; 366; 362; 362; 362; 362; 362; 362; 362; 362; 362; 362; 362; 362; 362; 362; 362; 362; 362; 362; 362; 362; 362; 362; 366; 366; 366; 366; 366; 366; 362; 362; 366; 362; 362; 366; 362; 366; 363; 362
P01889;P03989;P10319;P18463;P18464;P18465;P30460;P30461;P30462;P30464;P30466;P30475;P30479;P30480;P30481;P30483;P30484;P30485;P30486;P30487;P30488;P30490;P30491;P30492;P30493;P30495;P30498;P30685;Q04826;Q29718;Q29836;Q29940;Q31610;Q95365	632690.8555	610146.8667	574693.6296	411433.9808	754998.9123	757067.5289	656668.0036	611903.3502	243709.5332	960761.6383	499023.0303	757290.3413	435750.4419	400749.0786	672093.2411	399518.3905	514513.9096	472022.7475	443676.7056	762963.5845	1.49E-06	3	362; 362; 362; 362; 362; 362; 362; 362; 362; 362; 362; 362; 362; 362; 362; 362; 362; 362; 362; 362; 362; 362; 362; 362; 362; 362; 362; 362; 362; 362; 362; 362; 362; 362
P01889;P03989;P18463;P18465;P30460;P30461;P30462;P30464;P30466;P30475;P30479;P30480;P30483;P30484;P30485;P30486;P30487;P30488;P30492;P30493;P30495;Q04826;Q29718;Q29836;Q29940;Q31610;Q31612;Q95365	140510.4525	77336.64932	137583.8873	88309.33957	21106.37842	195469.3667	170523.0339	88016.26935	121977.4017	137508.0626	12887.01027	63818.24617	47416.91416	68718.36964	101802.3275	96784.83278	137120.8218	NA	NA	28156.47113	0.000181082	2	362; 362; 362; 362; 362; 362; 362; 362; 362; 362; 362; 362; 362; 362; 362; 362; 362; 362; 362; 362; 362; 362; 362; 362; 362; 362; 363; 362
P01889;P03989;P30461;P30485;P30486;P30501;Q04826;Q31610;Q31612	341075.1234	NA	NA	NA	146931.7214	484678.6508	NA	NA	NA	195741.0638	288304.7288	NA	NA	NA	122758.2445	238122.3743	NA	NA	NA	124831.522	6.97E-05	3	362; 362; 362; 362; 362; 366; 362; 362; 363
P01889;P30480;P30492;P30493;P30495;Q29718;Q29836;Q31610	NA	NA	NA	262796.0249	275898.3643	NA	NA	NA	302472.451	288883.3856	NA	NA	NA	238607.5365	195063.9848	NA	NA	NA	280151.1929	279407.5378	7.09E-06	2	362; 362; 362; 362; 362; 362; 362; 362
P01891	NA	NA	NA	865764.4522	NA	NA	NA	NA	934023.697	NA	NA	NA	NA	727876.9907	NA	NA	NA	NA	795350.5937	NA	1.23E-06	4	365
P01891;P01892;P01893;P03989;P04439;P05534;P10314;P10316;P10319;P10321;P13746;P16188;P16189;P18462;P18463;P18465;P30443;P30447;P30450;P30453;P30455;P30456;P30457;P30459;P30461;P30464;P30475;P30481;P30483;P30484;P30485;P30487;P30488;P30491;P30492;P30493;P30495;P30504;P30508;P30510;P30511;P30512;P30685;Q04826;Q07000;Q09160;Q29718;Q29836;Q29865;Q29940;Q29960;Q29963;Q95365;Q95604	198438.5745	281332.4428	216466.279	204087.8674	100381.4306	208835.7261	275290.1652	236499.7843	232924.4944	128944.8205	178516.6537	262690.7853	212753.3169	189793.1637	70739.96962	132429.2971	198792.3449	148240.9803	185793.1515	73692.09885	2.47E-05	2
Q29960, "Q29963", "Q95365", "Q95604")	c(365, 365, 362, 362, 365, 365, 365, 365, 362, 366, 365, 365, 365, 365, 362, 362, 365, 365, 365, 365, 365, 365, 365, 365, 362, 362, 362, 362, 362, 362, 362, 362, 362, 362, 362, 362, 362, 366, 366, 366, 346, 365, 362, 362, 366, 365, 362, 362, 366, 362, 366, 366, 362, 372)
P01891;P01892;P04222;P04439;P05534;P10314;P10316;P10319;P13746;P16188;P16189;P16190;P18462;P18464;P18465;P30443;P30447;P30450;P30453;P30455;P30456;P30457;P30459;P30464;P30484;P30490;P30491;P30492;P30493;P30495;P30498;P30501;P30504;P30508;P30510;P30512;P30685;Q07000;Q29940;Q29960;Q95604	1359936.143	1585255.932	1959880.393	1814203.075	1095093.426	1455918.651	1797243.731	2438101.637	1973485.175	1159849.546	1126038.096	1701369.838	1655581.993	1452081.685	666490.1062	939758.6057	1678645.096	1675104.297	1535498.723	779010.4822	7.14E-06	2	365; 365; 366; 365; 365; 365; 365; 362; 365; 365; 365; 365; 365; 362; 362; 365; 365; 365; 365; 365; 365; 365; 365; 362; 362; 362; 362; 362; 362; 362; 362; 366; 366; 366; 366; 365; 362; 366; 362; 366; 372
P01891;P01892;P10314;P10316;P10321;P16188;P16189;P16190;P18463;P30453;P30459;P30460;P30462;P30466;P30479;P30480;P30492;P30493;P30499;P30504;P30505;P30508;P30510;P30512;Q07000;Q29865;Q29940;Q29960;Q29963;Q9TNN7	12456.20962	936242.5925	334111.1661	1079074.564	1265587.005	42173.81269	1413400.96	405178.2079	1164149.849	1633809.444	NA	728373.0275	264734.3038	919491.3309	1069941.212	NA	798332.4157	239266.901	1082267.772	1060497.522	2.04E-06	2	365; 365; 365; 365; 366; 365; 365; 365; 362; 365; 365; 362; 362; 362; 362; 362; 362; 362; 366; 366; 366; 366; 366; 365; 366; 366; 362; 366; 366; 366
P01891;P01892;P10314;P10316;P16189;P16190;P18462;P30450;P30453;P30456;P30457;P30459;P30512	NA	310317.4123	NA	154278.5669	NA	36095.88696	459893.7867	NA	151180.729	NA	NA	347939.7507	NA	139270.8159	38951.52197	NA	348400.8537	38438.21711	69478.92757	NA	1.02E-06	2	365; 365; 365; 365; 365; 365; 365; 365; 365; 365; 365; 365; 365
P01891;P04439;P10316;P13746;P16188;P30453;P30457	384745.8005	NA	502101.5596	466285.9583	523509.5111	462751.6857	NA	529892.1911	593606.2823	644096.7118	333955.0372	NA	387605.6691	416052.1602	389735.6504	237819.2319	NA	340679.6884	415879.8906	400687.5389	8.92E-06	2	365; 365; 365; 365; 365; 365; 365
P01892;P05534;P10316;P30447	144207.5252	144482.9732	81823.05025	240282.2882	62160.62356	138411.6062	121257.3151	73421.75191	259128.3871	NA	114826.2863	68031.55214	NA	178755.3418	NA	110962.0878	130083.7118	79700.98302	215863.1864	NA	7.02E-06	4	365; 365; 365; 365
P01893;P04439;P05534;P13746;P30443;P30455;Q09160	462124.0999	NA	460139.5918	232920.9824	310797.8824	646340.0012	NA	525491.5355	255337.4797	336627.2426	436902.8973	NA	360292.7123	168302.9781	194525.478	324360.0478	NA	337718.15	163759.6876	203588.7552	3.58E-06	3	362; 365; 365; 365; 365; 365; 365
P01911;P01912;P04229;P13761;P20039;P79483;Q29974;Q30134;Q5Y7A7;Q95IE3;Q9TQE0	127359.8999	NA	179807.726	NA	77978.10652	206985.1546	NA	268456.0339	65065.66838	111322.6407	142576.4073	11553.31176	128294.9871	25728.45959	73784.09385	90763.78711	NA	152424.6371	NA	NA	5.81E-06	2	266; 266; 266; 266; 266; 266; 266; 266; 266; 266; 266
P01911;P01912;Q5Y7A7;Q9GIY3	NA	108562.893	96202.81274	33044.47594	43803.00328	NA	187863.9244	152805.4332	66941.43075	86043.61997	NA	175813.2508	74691.17606	NA	56394.87025	NA	98473.38513	61438.68414	28370.21938	44180.59934	7.13E-06	2	266; 266; 266; 266
P02533	676443.9306	110085.0345	61192.34718	2326230.544	63478.81906	374981.3662	223766.1244	127532.1051	511415.4728	724475.2704	223342.1777	4132122.199	675794.9909	282447.4279	169613.4166	673160.7694	198973.8006	NA	95778.30809	3246603.643	6.35E-07	4	472
P02533;P08779	165130.1298	13731.81671	37070.57333	1137030.247	NA	123092.1474	332528.712	81027.23163	296387.8097	312860.7831	113685.9105	2354162.83	565366.6492	64615.06872	18584.39656	234672.5581	75430.78451	NA	10909.8398	4313772.352	7.35E-07	2	472:473
P02533;P08779;P13645	375035.6519	233571.5391	236408.2142	3348467.896	56362.78125	1239921.666	197776.5742	170808.5302	599506.8382	786079.2212	806467.6476	2421854.307	376491.1215	1987375.294	282624.2779	650560.9426	601334.0699	19775.87447	27428.17731	1090639.557	9.66E-07	3	472; 473; 584
P02533;P08779;P13645;Q7Z3Y7;Q7Z3Y8;Q7Z3Y9;Q7Z3Z0	293545.673	479075.5609	159424.7974	2108355.162	83928.61174	1056334.595	354979.5565	283589.4398	863809.8261	731679.1629	854594.4423	2397628.996	375226.502	1780323.204	307869.7894	854676.6284	320819.6476	52643.10291	37815.56228	2055248.674	3.30E-06	2	472; 473; 584; 464; 459; 468; 450
P02533;Q04695	398544.1903	46027.44581	5277.544961	1452363.524	NA	231186.6871	76067.51801	40508.87328	289910.6696	415313.795	112471.9987	2076945.633	338451.492	123241.8682	166516.2367	196053.9872	494600.6175	NA	7565.29884	1808535.282	2.17E-06	3	472; 432
P02538;P04259;P04264;P05787;P13647;P48668	611691.7044	397392.5471	88557.3678	779696.4603	NA	276315.0495	662154.8946	199236.4227	1562276.972	813364.4186	118370.9184	2447034.29	246365.8629	140839.5729	263876.5784	307464.4503	82841.06686	NA	73509.20179	770549.8211	6.41E-07	2	564; 564; 644; 483; 590; 564
P02538;P04259;P13647;P48668	753596.8113	144925.9932	128901.537	2654570.17	NA	893247.8095	153911.7238	194885.3316	707870.0424	537523.832	471977.6118	3745829.948	985187.6541	779698.774	350605.7175	759449.5714	246102.1745	12535.3039	108551.2763	4653977.342	3.10E-06	3	564; 564; 590; 564
P02538;P04259;P48668	38812.84743	NA	147174.755	3056033.372	8973.032665	495402.8023	93309.57349	193384.3196	346856.6287	67654.51784	221644.941	728096.8959	1464191.626	93772.71385	158302.2329	175636.2669	80689.40247	17586.73469	26638.82504	10861722.04	1.55E-06	4	564; 564; 564
P02545	3346844.977	5735018.548	2151247.051	2186315.408	3794247.149	2702886.298	4589648.043	1927524.253	1701627.885	2976953.798	7628224.838	11685368.38	4480465.843	4219052.723	6604400.341	4482905.367	6029559.211	3368294.813	2780488.638	3808054.35	6.35E-07	42	664
P02545;P20700;Q03252	1167589.298	1167250.022	968625.0809	829179.3945	1216988.53	942669.6551	893753.616	828812.4112	797850.6199	1030182.011	1691375.962	1501244.563	1140706.427	1037854.562	1361984.51	1256925.136	999942.0373	1037940.869	947281.4601	1151329.473	1.73E-06	2	664; 586; 620
P02765	4757696.194	6952494.869	7098146.314	6467642.423	6037957.078	4461648.804	4477458.787	6982625.902	5751206.97	4660226.164	5857895.683	5646095.114	7915170.231	6950404.952	6384649.191	6497654.389	6905219.931	10230690.1	6742527.127	6060955.004	1.93E-06	6	367
P02768	58858105	73042190.22	72320299.17	70708841.67	69417010.3	56542626.17	62214880.69	76382085.72	62217880.08	61739522.09	69282051.57	69485390.11	94289599.44	82543797.26	61561053.44	81478833.9	84245644.78	89469134.71	75334213.09	68831563.31	6.35E-07	32	609
P02771	186704.7513	211008.2307	254283.5156	245510.6838	235708.7293	165604.5978	105780.9022	281442.8698	186932.2426	124632.1315	128447.1056	178630.5877	321257.743	230459.5563	205721.2631	254075.3253	249803.2528	320056.4617	224286.914	189733.3275	1.62E-06	3	609
P02774	588095.9856	665600.8304	808960.2822	645205.5869	578185.0679	493811.4859	517242.9282	824818.6206	538756.9927	595975.1672	700486.686	678555.6971	870840.5814	851291.2362	719315.4448	772633.7515	867712.7604	957881.1671	840222.3997	712147.5076	2.45E-06	5	474
P02786	964874.9423	1036624.276	797957.9182	620707.939	847639.9122	666382.7376	636149.9113	821255.896	545905.6095	542731.7682	127464.4682	109726.1333	137031.8683	98857.6094	167027.7711	1636618.549	2080542.518	1385761.974	1512093.885	1447134.361	1.37E-06	13	760
P02788	210261.2006	261972.6584	242623.1586	171634.6127	210989.5817	223299.2412	196249.9967	301141.4491	185867.3451	157393.0869	255299.5394	236508.1183	282902.1897	249553.2621	207177.8904	246843.6432	318808.9084	367726.7927	239252.3963	202433.5033	2.00E-05	2	710
P02792	1189539.581	1241146.107	1718541.277	1651445.21	926499.8946	1585588	1390841.676	1870708.069	1880381.006	1178420.908	962621.4326	877766.4403	1274445.91	1476832.299	536995.1222	1039273.79	1169757.573	1393383.025	1602175.944	706211.1251	7.17E-07	8	175
P02794	1282419.533	1433221.174	1774475.881	1680413.358	942357.413	1318099.61	1202886.801	1558311.356	1688116.635	977487.9731	1385166.094	1207157.188	1581143.307	1705056.799	1144695.155	1314204.946	1801313.988	2010248.17	2252790.32	893250.2478	1.09E-06	15	183
P02795;P04732;P13640;P80297;Q8N339	100539.4351	154525.877	187877.0252	84775.09362	159671.3608	63028.06435	89341.9315	148707.2189	131696.0868	138571.5408	14526.52262	38114.9722	110556.8272	59990.8644	108153.5274	48048.76767	109099.0519	158975.7638	191599.9213	135222.1237	6.16E-06	2	61; 61; 62; 61; 61
P03928	413913.79	338002.3196	368534.6924	252137.3816	606026.3706	237704.2143	416846.3751	580113.6401	306809.6862	763858.1152	348956.5071	330765.0621	296984.29	456077.536	219582.5297	354428.2229	447252.8818	447575.9857	400469.8379	480905.4375	9.31E-05	3	68
P04040	52408121.01	62663717.42	72079796.43	52918186.27	17983018.09	49803526.76	58392164.33	57545562.15	48808262.21	18273529.07	29381327.06	34900162	42721568.87	42327851.68	15318455.24	44183516.26	50004425.36	63695249.6	51802446.71	19650344.88	7.42E-07	61	527
P04062	177804.6513	157794.3066	142611.3284	169079.3644	80216.17085	157329.9878	181303.2791	136134.8737	162849.8349	102525.0825	244448.0339	189637.5388	138542.0084	111280.2439	89613.31893	155218.0634	174578.8472	154607.0962	83203.92948	59961.26415	2.32E-06	5	536
P04066	161078.5984	110724.706	128960.6458	167590.8065	195856.6028	124836.2467	6494.990884	45316.89117	102397.4866	26618.10339	734192.6686	509008.9078	432216.1339	370411.269	478837.7055	114365.1166	118706.1895	137101.2077	161440.6413	119956.7213	1.69E-06	8	466
P04075	40041838.6	45115543.31	50427099.04	46360868.46	46133185.41	47925679.05	47665511.06	57395513.49	54236567.35	49185253.03	31293009.16	37146058.04	45036589.57	46908110.1	49058949.46	39119024.32	45979359.88	47925838.81	46663451.73	43594976.97	7.17E-07	45	364
P04080	97977.37939	82080.22745	102789.5999	96824.81505	95461.60598	142236.2632	84795.15815	106728.5469	89815.28144	74947.82982	181111.0435	192089.5752	167943.1732	178082.3598	198440.9271	87944.52804	19881.67162	84265.25545	100300.6776	86177.99736	7.43E-06	3	98
P04083	48051678.72	60960791.23	56631490.92	52334091.56	58344493.6	58178003.01	65909622.52	63055359.04	54502639.42	56062326.03	42501719.26	53664608.82	54443127.82	57453070.04	57301623.67	34815545.43	41702171.46	41156780.5	39249743.82	43610684.9	6.35E-07	53	346
P04150	42080.28771	45817.80796	46229.86297	41626.67538	44091.39006	48714.74941	50142.89494	47671.68827	47711.17825	50227.20838	43695.5488	44475.88637	54540.05085	52581.32457	51692.69429	38839.40277	34976.61013	40074.59738	41283.6711	46119.99807	6.02E-06	2	777
P04179	10822203.8	8341178.836	7929300.93	8243303.762	8360537.478	5479975.854	4422460.842	4027182.482	4861872.089	4314586.136	20283535.24	12934931.51	11151407.81	9463980.922	12889298.01	11450556.64	9510797.113	8756144.74	7425629.239	9210029.132	6.35E-07	19	222
P04181	110722.8433	220224.2265	180136.5735	113498.9213	84781.46626	151188.8699	210673.1362	217291.8538	189992.5155	156619.7904	58188.40954	58267.43944	22938.93352	42168.19339	24784.27241	122478.9411	370007.0653	268119.141	152121.5332	86646.13004	8.54E-07	6	439
P04222;P10319;P18464;P30490;P30491;P30498;P30499;P30501;P30504;P30505;P30508;P30510;P30685;Q07000;Q29865;Q29963;Q95604;Q9TNN7	66575.47367	76762.78123	124925.1379	61184.00478	NA	64024.92291	129254.9995	94437.99854	48389.65036	NA	32690.33465	98609.60613	82396.23403	43725.51717	NA	33907.74103	82587.38446	79530.36873	22554.62772	NA	1.72E-06	2	366; 362; 362; 362; 362; 362; 366; 366; 366; 366; 366; 366; 362; 366; 366; 366; 372; 366
P04233	272271.6922	189787.918	249049.3909	183012.062	193947.843	429145.8045	274745.7767	316827.2055	260483.0608	252080.7951	297169.4502	196646.4766	261028.1157	202404.5791	138654.9958	178947.4132	115161.2755	222148.3942	163806.9077	190624.6429	2.84E-05	4	296
P04264	142765627.5	32764835.55	31391189.05	296001287	4069976.02	74622673.45	27074165.93	15558849.3	82724423.81	125292701.6	31406615.87	518094240.7	36194933.35	80833476.27	50924858.27	66320014.43	33893547.22	1819664.002	18864729.95	59128916.85	6.35E-07	57	644
P04350	264940.2239	234781.1594	288906.1238	284015.6553	313270.9239	266967.728	220890.1782	309824.5112	263791.1997	241947.844	382823.2211	285088.9801	293705.7993	278903.7776	280820.6429	256337.5718	227365.1482	270135.1863	237499.4699	213024.697	7.63E-07	4	444
P04350;P07437;P68371;Q13509	7787275.868	9237533.898	9643593.836	6922344.25	7414831.464	9731696.056	9045718.009	11870739.7	9404622.6	8623699.552	4646167.911	5273426.82	6526893.724	5735304.725	4726051.917	8354913.803	9459680.027	9517690.569	8831322.124	7062518.795	1.08E-05	2	444; 444; 445; 450
P04350;P07437;P68371;Q13509;Q13885;Q9BUF5;Q9BVA1	4705805.819	4535448.753	5178194.123	3937674.628	4352334.856	5654388.359	4135370.355	5878826.045	4917129.237	4806433.455	2501568.885	2243233.836	3169450.465	2534930.734	2232876.639	4320726.455	4456219.29	5335690.611	4738885.661	3526662.296	2.86E-06	2	444; 444; 445; 450; 445; 446; 445
P04350;P07437;P68371;Q13509;Q13885;Q9BVA1	13782654.78	12796355.68	15550819.42	12658981.83	12543676.47	16691312.64	16581476.91	18007279.1	14046313.8	16407635.25	6907327.45	6879975.724	11247400.65	9727449.485	7039201.68	13678583.64	14377516.94	15014251.94	13165732.81	10970817.01	6.37E-07	11	444; 444; 445; 450; 445; 445
P04350;P07437;P68371;Q13885;Q9BVA1	8139350.521	5498317.609	8019896.354	7899372.102	5682306.226	9643282.587	6743607.66	11464814.22	8174553.461	7166634.103	4170607.233	2379927.426	5968309.014	4441887.221	2277937.155	8005664.066	8143354.457	8274078.018	6588661.74	2115170.424	6.35E-07	8	444; 444; 445; 445; 445
P04350;P68371;Q13509	2317508.436	2486162.837	2502703.059	2419611.957	2469066.027	2803850.572	2462495.902	2941672.727	2924991.518	2611146.403	1694775.703	1596383.416	2194019.777	2204116.791	1668136.203	2113015.208	2067158.646	2309716.103	2631640.765	2091164.802	2.43E-06	2	444; 445; 450
P04350;P68371;Q3ZCM7	4500668.503	4664829.01	5161914.161	4814641.931	5199644.581	5865976.432	5687974.716	5824258.642	5391264.871	5416491.254	3570629.985	3662568.364	4340416.724	4702244.964	3424659.815	4447473.895	4735912.418	4719440.702	4931497.739	4580970.591	1.55E-06	3	444; 445; 444
P04350;Q9BUF5	59525.86054	51837.87302	59177.05902	53714.66206	54969.34628	42262.82763	44176.3207	51460.39511	31338.39528	31241.89268	108239.4474	84274.50281	69275.20156	78231.9116	96996.90089	41605.23463	45482.38274	45443.53193	42036.82876	18972.53664	2.92E-06	2	444; 446
P04406	117637137	122874443.4	165306234.9	159812881.7	148861827.3	158367906.4	150945979.1	205592708.7	184124309.3	171425096.4	90014122.32	93143892.81	150260125.3	150962067	142366917.7	103813115.2	116179624.7	145175229.5	135979040.8	117091808.1	7.27E-07	65	335
P04439	NA	NA	149862.4445	NA	234099.0197	NA	NA	171933.7649	35239.89482	321645.3857	NA	NA	134860.6726	NA	203873.5761	NA	NA	118178.8825	NA	177254.0734	2.47E-05	3	365
P04439;P05534;P13746;P16188;P30443;P30447;P30455;Q09160	193922.346	NA	249100.1947	62456.18659	NA	284553.7315	NA	159326.478	108366.5132	26493.43836	64651.80697	NA	96605.2328	22285.89982	47673.25908	111908.3351	NA	81794.68271	NA	NA	1.25E-06	3	365; 365; 365; 365; 365; 365; 365; 365
P04439;P13746;P30443;P30455;P30512;Q09160	119616.7783	NA	246560.9927	NA	146256.8448	142144.9469	NA	285565.9569	NA	195056.8893	108036.7001	NA	198206.2372	NA	104940.1814	73787.76612	NA	177091.0803	NA	58436.46143	4.86E-06	2	365; 365; 365; 365; 365; 365
P04440	128051.5037	154722.8335	125867.5806	117644.3162	104668.2553	180795.8441	197095.3881	167268.7083	149328.2702	126941.4719	152171.1845	273962.8353	116947.7205	146591.6844	77135.87087	81537.60763	71844.8166	75343.24473	84912.18448	72098.20981	1.71E-06	2	258
P04632	1398539.861	1302406.879	1569237.925	1395031.021	1514935.929	1413699.165	1394434.908	1690091.728	1419659.597	1233847.705	1715451.851	1907997.984	1950282.627	1635842.785	1847095.38	1265449.854	1476723.103	1605202.919	1323523.659	1100070.157	6.35E-07	16	268
P04792	6489624.975	4564038.139	5694642.193	9961554.358	9057979.017	5563962.293	3809572.98	3550487.32	5213387.5	3780159.38	33274220.03	35096602.19	20149881.33	23894547.85	30901354.23	3875479.216	1570273.059	3394282.513	4429738.859	7759889.798	6.67E-07	21	205
P04843	8385254.481	8197698.063	7875977.222	6962087.456	8102753.911	7807236.475	7352674.07	7600524.393	6684940.095	7049885.775	7972041.081	7112048.059	5998718.996	5599582.309	6145885.502	7852819.72	8355843.544	7141554.2	7955146.353	7108392.861	6.81E-07	40	607
P04844	805149.6377	743159.422	767200.8958	546521.468	787923.2796	750938.0432	448667.8376	710856.4858	636898.537	570814.6689	836293.9821	698670.9847	512160.4501	406593.9897	585424.4322	648471.5554	779126.0275	723406.3506	788414.2067	591071.432	6.35E-07	15	631
P04899	2032447.275	1411862.534	1601105.616	1601208.618	1764651.671	1966692.754	1301298.902	1752504.713	1640206.888	1617254.63	2538614.275	2076237.258	1841642.539	1666102.613	2109842.177	1799046.457	1217770.295	1535192.093	1624988.809	1589573.471	1.03E-06	14	355
P04899;P08754;P63096	88828.88014	62319.63342	64765.48516	47167.68535	56506.75668	63746.3085	46295.45592	72066.92679	57818.53033	55726.79034	82653.47497	81029.69019	61026.65249	40095.73022	83231.5187	58930.32648	47668.32667	66868.69588	57758.23675	50475.02094	0.0001065	2	355; 354; 354
P04908;P0C0S8;P16104;P20671;Q16777;Q6FI13;Q7L7L0;Q8IUE6;Q93077;Q96KK5;Q96QV6;Q99878;Q9BTM1	214342614.1	193242653.2	168540513.8	206848271.9	244762244.1	160553077.1	151999890.9	148034810.7	182318571.7	190127304.5	261103719.6	186593377	197266384.3	185101200.4	207769457.9	215642140.9	185682303.5	183014462.8	214087458.4	236597195.5	1.93E-06	4	130; 130; 143; 130; 129; 130; 130; 130; 130; 128; 131; 128; 129
P04908;P0C0S8;P16104;P20671;Q16777;Q6FI13;Q7L7L0;Q93077;Q96KK5;Q96QV6;Q99878;Q9BTM1	14241501.02	12341984.08	12234576.05	10468120.97	12752898.38	11525952.05	10314442.71	9716665.146	9198904.541	10825708.79	15425238.61	14130578.98	12707742.27	12376043.27	15804854.61	14314849.8	12035258.01	14001712.72	11754655.4	13134336.18	5.24E-06	3	130; 130; 143; 130; 129; 130; 130; 130; 128; 131; 128; 129
P04908;Q7L7L0;Q93077	38409022.73	26401888.04	30070326.88	34583918.27	27655399.01	33113189.04	30767533.6	24204320.4	26534093.56	29525375	48869252.36	34632986.01	35614499.17	37464041.16	37462760.32	41721877.88	34566124.11	31811859.23	26316880.18	20418822.16	1.25E-06	5	130; 130; 130
P05023	701365.7164	484585.7504	639042.9157	520939.9803	467863.2639	713512.1533	662100.1206	639833.8256	420082.0445	631837.1994	669097.011	656520.4363	361466.6121	534948.1826	446266.1372	640720.4288	658417.8876	585025.6501	669758.1806	593682.792	1.81E-06	7	1023
P05023;P13637;P20648;P50993;P54707;Q13733	133410.621	148595.0282	113228.8606	110062.5562	137282.5628	157409.1445	118530.1938	129924.2823	115801.8523	128026.8996	125382.3588	104058.2986	69555.40141	113158.0024	110004.5375	144132.518	134346.0751	131118.1561	139048.4114	108951.6111	3.97E-06	2	1023; 1013; 1035; 1020; 1039; 1029
P05023;P13637;P50993	204680.0693	163041.0869	153809.4673	145731.878	173585.5769	194139.0481	162074.57	165370.0934	160439.7489	180797.9483	163154.3626	169460.8846	113815.7394	124257.4666	147336.8122	185388.1455	165267.6581	123830.6344	165941.582	167865.3397	1.15E-06	2	1023; 1013; 1020
P05090	21840.35296	40227.17522	17255.79668	19601.36679	24599.69633	22665.63257	50561.0369	24327.7849	19906.9729	17484.65234	43792.34624	68959.47882	31205.22153	35520.55731	23162.87518	16240.8393	25376.8949	17537.82559	3135.37476	15152.84744	1.38E-05	2	189
P05091	4226098.777	3743379.002	3619289.514	4267563.747	3838849.908	5291172.048	4309991.651	3814042.769	5193945.025	4228662.931	5674768.26	4233309.686	4716687.857	4647864.965	3195316.199	2943522.519	2416095.421	2859706.596	2930785.252	3007306.966	6.67E-07	28	517
P05107	225897.3414	227080.6447	203436.1914	150954.0003	164387.6085	425352.9982	356776.0146	423171.3171	295958.8851	359704.9816	56903.31717	27375.69877	133902.5012	50486.85905	NA	148188.0786	122799.5699	124065.0557	130203.634	113494.7511	9.04E-07	6	769
P05109	1201067.121	14299.21501	84939.96832	135080.0859	8236.58632	1278674.604	112861.462	116776.6056	141562.3698	15584.23174	1659551.917	103340.3784	128950.6245	229065.688	20820.38215	1238081.926	10108.48629	85023.63171	138190.3236	106893.4725	1.23E-06	3	93
P05114	1191743.591	1060939.524	972386.6182	1352053.751	1275005.99	1025821.752	1226240.095	728110.8217	1402396.32	1103580.113	1805970.298	1810305.306	1310544.678	1696878.499	2202166.004	1206938.649	1115897.429	895461.7478	889720.6127	1123780.655	2.94E-06	6	100
P05141	2877686.133	2487135.656	2499904.166	2237886.14	2378730.643	2955029.852	2650329.73	2732234.153	2363408.639	2604600.577	1480738.23	1424468.813	1757740.676	1541464.674	1216221.802	2506301.842	2484748.948	2322181.04	2674997.969	2087862.11	6.35E-07	10	298
P05141;P12235;P12236	2884803.616	2666243.684	2480740.446	2173898.906	2497120.108	2883764.667	3041578.383	2594019.837	2366119.086	2744648.559	1737660.433	1755552.578	1871510.213	1716767.612	1496284.265	2534076.536	2705803.35	2232095.738	2526401.646	2174130.396	6.35E-07	7	298; 298; 298
P05141;P12235;P12236;Q9H0C2	166292.9388	329436.0351	161118.7235	241261.8004	290496.8316	185338.7805	228878.811	185101.3023	286061.565	257442.5707	100424.4216	160756.3172	126126.4185	147553.3152	168941.7359	142309.8416	308025.2506	154981.4991	326134.5049	261887.5918	8.32E-07	2	298; 298; 298; 315
P05141;P12236	1855436.195	1898681.616	1613745.011	1517588.804	1955711.763	1863923.945	1953229.906	1778761.691	1658248.376	2051695.626	955438.8345	1207543.816	1198128.945	1081072.679	1024843.809	1580677.178	1896460.127	1562510.981	1994134.45	1702360.226	2.32E-06	4	298; 298
P05164	2311766.133	943528.1603	2136512.007	586978.3509	826986.9741	17633610.17	15990935.52	20462190.32	10268656.69	10662419.78	893640.8493	NA	54495.27155	64583.50349	NA	1106705.619	78309.23482	507971.5286	87495.91245	244849.9447	6.35E-07	45	745
P05164;P11678	298592.5716	142649.8183	305549.5277	78122.45936	86581.05896	2131868.726	2289103.934	2491108.993	1324377.827	1279815.206	NA	NA	NA	NA	NA	109918.4001	NA	67292.08622	18188.11669	NA	5.10E-06	2	745; 715
P05165	1336791.084	1017743.63	939709.7244	1078746.958	1193970.46	1099758.31	871461.9489	793163.9258	894382.7437	1020152.575	2217789.55	1521273.101	1236233.469	1356592.675	1481796.232	1208080.714	756541.1674	879921.337	980970.0819	1094122.717	2.29E-06	22	728
P05166	1151207.804	836809.2946	816746.2485	882266.7644	1081107.666	1021178.635	727256.9005	665475.7008	815142.9012	868637.9037	1890391.944	1416681.959	1021062.894	1058786.764	1219658.091	1023684.458	768659.6546	812200.9971	855520.1517	1031884.263	6.35E-07	15	539
P05198	2083213.704	2539425.607	2454716.244	2036676.575	2201543.315	2385889.805	2654098.972	2639093.811	2422765.487	2347758.589	1431381.046	1451655.274	1979857.632	1973818.956	1687338.127	2149967.914	2646327.342	2603670.631	2353000.808	2253332.226	9.42E-07	17	315
P05204	2768832.247	2361999.198	3368030.159	2830467.249	997929.1377	2553099.918	3767033.204	2697057.527	5499614.369	2227882.965	2973575.126	2262815.137	2317627.761	2782367.796	2459827.994	2808503.597	3104986.869	2700961.279	827821.5816	1149756.994	6.35E-07	6	90
P05386	6830699.376	6729365.769	6732031.64	7133728.422	6690128.137	7576866.18	7240837.291	8160987.134	7286276.667	6961471.809	6098654.372	4877461.062	6148610.633	5641191.558	5152429.462	7142061.867	7666065.443	7184211.831	7932577.387	6098013.442	9.49E-07	5	114
P05387	6512128.777	6506712.767	7139847.624	6021948.765	5799015.068	7079627.311	6676329.611	8298051.581	6710405.583	6092995.24	5827602.551	5532134.958	5863589.714	5363359.137	5320445.315	6887489.237	7665328.8	7409310.4	7104098.433	5829940.47	8.31E-07	17	115
P05388	619744.6519	373838.7242	657793.3764	665734.4423	464657.74	620113.9447	456095.6554	931162.397	574306.5755	590754.3081	448431.3236	392397.9893	602949.8934	306106.996	247502.7669	721182.8892	612597.5888	701774.3995	434096.7297	295507.6717	1.79E-06	5	317
P05388;Q8NHW5	4900840.423	5400298.359	5667024.232	4528793.513	4836668.027	5566806.999	5329530.387	6738893.875	5592846.362	5331488.172	3878437.173	4100933.036	4700406.751	3865354.053	4139280.403	4958876.168	5568247.024	6456469.66	5122299.878	4255347.794	9.23E-07	14	317; 317
P05455	6985559.676	7239769.666	7940018.412	8197169.573	6994273.245	7075035.841	6583584.475	8161650.367	7583442.4	7008101.003	6463458.148	6042121.825	8205674.893	8032571.32	7593745.711	7515820.995	8325428.666	8937252.727	8106558.758	6793478.687	6.35E-07	44	408
P05534	415332.6883	NA	390267.8143	344733.2359	NA	449597.008	NA	422897.154	333429.7198	NA	677983.0231	NA	349042.867	294108.2443	NA	262592.4437	NA	271290.1897	258555.7258	NA	4.87E-06	4	365
P05534;P30447	973739.7402	NA	NA	828966.7914	NA	1223419.517	NA	NA	951741.0987	NA	695686.0251	NA	NA	727386.7259	NA	606913.2157	NA	NA	728339.6406	NA	4.62E-06	3	365; 365
P05556	121682.6211	82426.0469	102092.1	90200.42865	127077.2419	133531.1	102446.9891	103596.2291	109659.8376	118767.6993	128494.3365	112720.9852	98587.39104	107982.1765	141214.7894	147372.5994	129330.4041	116020.913	148714.2514	151702.5549	0.0001286	2	798
P05771	507913.326	402268.7922	446310.6933	621753.1053	546772.409	659776.7221	607613.0431	685633.5002	603848.9232	650185.0122	780502.1935	924350.9366	905260.6375	864789.8953	917247.8806	488426.4138	389121.1352	530426.4452	466365.3509	446416.8757	8.59E-07	11	671
P05771;P17252	18628.5644	11739.37045	22066.48092	23169.6295	17268.51492	22029.28027	16154.95069	26981.71387	17786.27424	17135.04493	17794.92818	27469.10209	29321.89395	25608.68966	33399.93136	8859.225844	12816.02897	22676.95284	15414.71286	20013.30027	7.09E-05	2	671:672
P05976;P08590;P60660	204203.2221	248469.5458	246302.1606	203060.0157	237538.6523	235957.9871	231067.9383	252488.8442	265598.5568	230520.511	197970.3029	250263.0987	271130.3217	242319.5049	256365.4817	129200.3127	217101.5554	239452.2535	216213.7987	219363.7627	6.60E-06	2	194; 195; 151
P06132	1278139.783	1540126.533	1509434.72	1770261.251	1545201.638	1369560.285	1317022.667	1711335.476	1775036.457	1418701.518	623217.3447	902138.1657	1272815.072	1519369.016	1107556.607	1581146.267	2459593.564	2271513.063	2442210.15	1631121.142	6.40E-07	14	367
P06280	91657.18772	122169.8739	128613.8974	56674.13457	63333.05593	161695.1929	156756.8212	173372.3436	154791.8128	133687.1318	37185.38935	130229.0779	37174.33102	52351.45514	67722.45629	54810.22889	75864.84849	63957.92254	46982.25094	62793.70725	1.19E-06	6	429
P06396	3266535.056	3292013.501	3359649.979	3977369.044	4385717.744	3472520.354	2632101.401	2989849.782	3328230.368	3074976.82	6670233.106	7256302.959	6691739.742	6833357.761	8486855.399	2890037.373	2039431.938	2823116.529	2502255.73	4234317.578	1.16E-06	28	782
P06400	80388.70373	87088.90824	77729.00248	35223.97975	75269.91604	76423.84593	95403.44324	99394.56548	75928.50815	89192.70866	NA	11285.82343	48162.26485	49607.34362	33475.51683	102917.8835	113560.3119	92299.51909	104217.8859	80821.80258	1.04E-06	3	928
P06454	1738867.903	2647916.463	2650408.322	2532568.633	2953802.378	1778010.485	1874228.952	2490373.616	820598.1597	2467872.149	742832.7003	1115934.024	1958857.517	2109476.309	2614807.608	2002819.054	2137488.94	3073822.063	3313526.359	3145652.991	3.46E-06	10	111
P06493	243074.9548	347244.1656	298747.5879	207915.6006	217422.7638	235817.0486	349429.1605	453538.6066	322168.5536	259823.0409	NA	NA	21579.03623	18995.40357	NA	316006.8008	481465.7417	430323.2664	457546.5106	216816.286	5.61E-06	8	297
P06576	97964140.99	87096546.94	88488251.12	88451973.46	103949974.3	100126728.3	90636536.02	82014518.2	89741241.55	97750526.93	114246443.9	90904527.04	84829240.3	87650548.02	80164559.71	101850295.8	100466636.9	87172386.6	85372455.8	96352908.6	6.88E-07	51	529
P06702	173124.2504	NA	NA	NA	NA	177537.7385	21961.23094	16607.07754	27292.3748	11542.95329	256924.7166	NA	28466.54456	28792.52367	NA	204183.7306	NA	17357.59387	NA	NA	5.54E-06	3	114
P06703	533894.0029	894115.2581	505219.2295	456751.3824	499527.183	280541.9199	335234.3831	295331.9701	270398.6786	231799.9167	774663.5048	1287925.711	684143.0309	614781.0364	849837.209	767127.9723	1415068.852	990678.6196	1261163.079	745527.475	5.24E-06	2	90
P06730	879972.5499	1196201.217	1094599.153	887343.8041	1002133.352	963740.2558	1021100.092	1138686.299	976836.8728	908436.8955	685372.6572	819250.3262	1055369.422	977918.8112	1088861.272	899324.4985	1079743.17	932367.3112	1065984.455	997396.2882	7.36E-07	7	217
P06733	178843642.7	187606897.7	197355441.1	190266574.5	243988968.6	230255692.8	219446740.1	230460896.9	205024990.8	260828594.8	153034072.9	167346780.3	198756885.3	183317575.6	245253775.8	145970642.9	152152131.8	164114621.4	150921603.6	197072495.1	6.35E-07	67	434
P06733;P09104;P13929	11126750.13	6794825.526	11666326.83	14184505.3	11603248.44	13957094.99	10305241.75	16883482.89	13432291.3	13602215.16	8655290.192	8690034.67	13125942.09	9038216.598	10360899.2	9399632.251	8671360.51	11072567.52	7552972.239	7382328.945	9.12E-06	7	434; 434; 434
P06733;P13929	14868695.12	15649078.62	17557195.44	14892812.34	19672062.32	20154079.72	22042864.81	19647045.77	20123763.2	20344544.98	12609422.59	16158539.54	16670484.44	17329004.02	23185836.35	12148285.2	11981051.77	14335292.29	12959976.5	17768988.71	2.79E-06	2	434; 434
P06737	1243310.718	1420051.576	1943013.629	1313661.236	1898348.446	1971807.153	1761205.53	2452099.261	1721590.093	2085089.266	1422437.623	1710883.917	1948759.603	1351161.659	2220818.769	652470.8244	820592.271	1325683.174	857042.3155	1297581.506	6.35E-07	30	847
P06737;P11216;P11217	690041.107	850970.9212	1035776.416	819307.5954	1008590.294	1065256.025	832353.8247	1229178.385	974046.0516	1049055.931	829669.0761	1099169.669	1119677.239	914977.7499	1299191.919	502135.4711	488302.6592	817433.5625	658454.2775	742328.2462	6.72E-07	7	847; 843; 842
P06737;P11217	6599.866666	21102.34085	20543.19077	5895.87902	25537.49384	9815.062427	7180.988005	41061.46434	7710.267679	18603.05929	NA	6737.693325	22346.35209	3797.64161	12205.54095	NA	3892.036356	22674.11601	NA	15412.12748	0.000604565	2	847; 842
P06744	5458870.924	6018017.43	7580681.548	6990871.128	5989456.192	6767171.611	5872399.944	8579893.929	8121704.309	7220707.08	4309921.142	5281823.919	6744257.705	6663797.445	6808048.274	5225362.023	5719147.916	7072789.37	6865600.952	5088617.89	7.35E-07	36	558
P06746	339739.8163	373527.8006	387338.473	374668.6974	381938.9613	339698.0764	265216.0447	276830.6236	364742.9208	363974.2558	418281.1606	374789.5862	419391.7337	481715.8366	466434.0088	400777.9695	348445.3929	361725.7529	365245.3317	458814.143	5.11E-06	5	335
P06748	36569840.54	31034314.4	33237309.05	36932639.05	38458915.19	38852673.29	37884115.85	36528341.82	35864840.12	38623234.07	33184983.47	23621600.17	30307864.52	31442608.32	25973948.23	40583457.72	41032419.83	35100436.01	34809802.67	35610721.88	6.35E-07	33	294
P06753	5071263.767	6796813.587	6380988.167	5909114.807	6345720.964	6078254.783	7349129.665	7051903.041	6606976.522	6623656.578	4944371.994	6320516.678	6591850.331	6368893.079	6159036.545	5145519.131	6181905.091	6143042.38	6030285.996	6688067.058	8.94E-07	16	285
P06753;P07951;P09493;P67936	12583325.29	15750971.94	15857568.9	13855507.08	16472317.91	15784048.33	17509761.3	16316891.13	14193215.33	16676049.68	9968303.095	12193353.98	14259237.59	13079637.34	13481302.9	12523353.85	14362840.32	14436015.06	13450422.06	16903783.78	1.09E-06	13	285; 284; 284; 248
P06753;P09493	17706.55974	10950.71057	47053.58358	15727.82312	80794.84327	24083.35254	13405.78316	56601.15006	18487.65815	34332.88825	33743.57686	13552.24727	41877.89931	16432.95731	45402.86588	37970.06346	15034.90583	17298.72063	37454.78835	33664.20251	6.86E-06	2	285; 284
P06753;P67936	4831968.277	6371684.704	6204695.871	5237869.028	5275252.125	5812098.551	7284228.025	6602423.253	5149682.434	6682311.856	3660706.006	4151981.934	5939496.898	5372231.251	5363523.48	4365736.78	5572043.085	5630790.577	5075143.603	5610670.175	2.34E-06	3	285; 248
P06865	1166051.82	1120777.525	1034450.169	1076637.83	1137566.939	921603.8094	991624.9109	928844.8348	1030143.053	950011.6516	2384362.827	1857900.397	1496054.019	1232456.712	1680642.16	1087347.187	982808.4283	1016035.967	824141.1305	1026907.295	1.58E-06	9	529
P06899;P23527;P33778;Q16778;Q6DN03;Q6DRA6	12499409.61	11990952.8	10688913.15	10104145.86	10821124.84	9034042.418	10827401.55	8069481.262	9396649.63	12073168.93	15808102.38	11269136.42	13316810.21	12700661.54	13009200.56	12256734.22	11238335.38	10648713.16	11040035.19	13357793.85	2.74E-06	2	126; 126; 126; 126; 193; 164
P06899;P23527;P33778;Q16778;Q6DN03;Q6DRA6;Q8N257	25855034.32	24519034.83	22750407.97	19403389.28	22993420.02	19072352.74	18685264.31	18242912.91	18312679.19	20967324.55	30891076.19	26917653.46	25376683.48	24476970.67	31055008.36	26423927.5	23277528.95	23843308.25	21386178.97	27389371.67	9.10E-07	3	126; 126; 126; 126; 193; 164; 126
P07108	128730.0558	150379.4599	163753.5482	135850.2379	127638.3929	164289.9272	142878.9787	188107.7371	188431.8724	148663.43	176352.8263	172657.9227	151447.0964	148064.5823	202497.9161	87458.11076	136699.6283	148117.1189	145992.6334	122253.904	3.35E-05	2	87
P07195	26777496.17	33673368.15	35368592.9	33325558.76	33581026.71	29769613.32	29934889.86	35713141.8	34806951.82	32750390.14	16760623.73	20686448.43	30268914.93	28668042.69	26730540.81	25821809.87	31044085.13	36093205.62	35217459.38	30489651.47	7.42E-07	33	334
P07197;P08670;P17661;Q16352	3930644.387	4967221.966	4036307.401	3943103.744	3425972.228	5227993.831	7607802.154	4854216.989	4167178.081	4414474.513	8332165.552	7819000.847	5689190.889	6546061.146	3996183.1	3222344.595	3157071.313	2885973.705	2473445.339	2471154.17	2.68E-06	2	916; 466; 470; 499
P07203	4481886.317	5176499.877	4872509.024	4224358.147	4021490.666	4995665.571	5230142.013	5217763.152	4942484.905	4158635.756	5008307.786	5265129.616	5421233.165	5261152.32	5158473.028	4442634.734	5143097.664	4971073.972	4391442.204	4258552.306	7.52E-07	11	203
P07237	8756847.499	10638422.11	9054816.434	7406550.782	8093621.43	8877492.4	10121223.89	9272965.965	7655833.079	7315659.631	6668895.83	6124679.415	5727375.909	5738855.883	5465006.655	7873283.813	10983736.76	8672859.064	7744304.281	6828516.652	7.17E-07	42	508
P07305	15784495.58	13726661.8	11046645.95	13953808.25	20752965.86	9292076.356	6951609.924	5674227.719	7973458.953	8481619.339	88610293.47	73828993.81	35360670.87	36207609.1	78001709.69	16276688.64	9575438.875	10039896.3	11663105.2	21848463.54	6.35E-07	17	194
P07332	73527.25397	72093.62657	83639.72061	23622.93061	89928.10023	89399.64955	80337.42825	95029.17043	60154.09071	79574.26428	95990.43674	31359.8434	83912.71025	4978.159638	76165.5066	78600.48935	89334.9279	100049.284	63113.48528	84646.12094	1.50E-05	3	822
P07339	10248941.55	8836700.934	7554696.431	8953840.22	10023600.35	10316695.66	9441418.615	7679561.862	8548773.215	8660424.576	27667024.78	17422019.19	11393621.18	11802214.91	16240152.94	9550253.755	7445986.306	6942832.417	6637776.02	9140912.033	6.35E-07	21	412
P07355	912574.2307	1618438.191	1565946.652	1040580.717	1140864.195	1195839.261	2199729.646	2041154.709	897240.461	1453008.558	418788.478	1044419.924	918693.3862	561715.0084	568060.388	555771.8002	1003210.407	1061480.898	523198.6627	712190.708	6.37E-07	12	339
P07384	2916526.033	2916829.491	3081440.585	2898776.703	2792024.446	2775241.28	2591319.6	3000513.934	2608640.831	2612623.581	3275743.099	3594379.232	3435120.841	3196430.873	3338339.931	2921298.132	3226214.64	3228267.164	3124330.015	2627557.689	6.67E-07	21	714
P07437	27589158.11	25398139.55	28646601.75	24261304.64	24872271.28	31272462.62	28235146.28	34756609.13	26980259.71	29611516.66	13266850.81	12033764.3	19388725.39	15401134.72	11355596.28	27275278.5	27897860.37	28466439.69	26190106.59	21060923.38	1.98E-06	11	444
P07437;P68371	5543549.171	5662409.584	5548491.229	5695389.177	5854124.364	6995059.102	7147046.49	6689086.72	6009158.756	7122895.637	3195350.989	2813450.624	4533251.681	4487017.082	2719196.961	6071340.019	6342979.366	5285158.786	5900237.361	5059039.925	3.96E-06	2	444:445
P07437;P68371;Q13509;Q13885;Q9BVA1	8526526.089	7666785.905	8343128.873	6916854.824	6791377.865	9995695.299	9174015.843	11000403.65	7267504.57	8090279.64	4350997.503	3611709.867	5942736.64	4916703.414	3617958.797	8198032.404	8682696.399	8733547.899	8072863.066	4553348.103	7.02E-06	3	444; 445; 450; 445; 445
P07437;P68371;Q13885;Q9BVA1	2383121.732	2488763.281	2995071.858	2078969.8	2198080.626	3099816.525	2702010.991	3361671.215	2678229.343	2598559.459	1172665.261	1298641.278	1836528.726	1563540.405	1152901.912	2536817.181	2569251.109	2803811.982	2429141.233	1715163.938	2.47E-06	8	444; 445; 445; 445
P07437;Q13509;Q13885;Q9BVA1	16586931.78	16060926.32	16640283.86	15102915.22	17646937.93	18993925.46	19796768.26	19671609.53	17117376.33	18385052.83	8768153.341	8115817.289	11628926.06	10497414.91	7566551.598	17667125.95	18277622.28	15999533.37	16912177.79	16254784.85	1.72E-06	4	444; 450; 445; 445
P07602	1207791.774	1601997.228	1291089.977	970370.5179	1204144.198	1092657.744	800566.5361	921648.9281	905014.6358	724282.0598	4221541.294	3879949.9	2175854.539	2252044.031	3088093.436	1554721.129	1345911.551	1359555.263	1120659.593	1579318.304	3.19E-06	8	524
P07686	2061631.302	1880504.079	1459866.42	1802269.782	2039223.156	1821811.948	1524931.971	1475670.089	1720888.79	1505840.281	5887397.206	4445913.58	3394458.193	3247342.458	3765072.647	1653391.081	1339830.848	1355009.181	1498593.9	1717144.141	6.40E-07	21	556
P07737	49165031.76	50299868.92	60264597.41	60660053.99	59674803.81	56155896.47	51416010.24	66257041.51	62465257.91	57089484.4	40034172.86	44191914.74	60988931.56	61471806.13	59357339.39	48812834.56	56278759.95	60030366.76	58913816.33	54475418.19	6.35E-07	30	140
P07741	4046443.849	4527541.101	4902698.502	5092074.893	5308168.58	4275986.574	3925409.952	4586385.109	4636779.348	4109717.997	4572062.507	5186928.402	5696121.551	5915302.581	6887483.933	3708288.955	4721026.66	4676922.867	4586189.801	4382223.168	8.28E-07	15	180
P07814	5934354.975	7247803.704	6827867.992	6468028.512	6426124	6474328.813	7289554.607	7524732.264	6941405.196	6780038.475	5415455.294	5824437.559	7087078.193	6129470.322	6129554.616	5979544.149	6907995.095	7129681.709	6832688.495	6099477.166	6.35E-07	79	1512
P07858	2227947.026	1810017.043	2139924.656	2034757.567	2939455.525	1742041.21	1276633.78	1606005.713	1962154.875	1963468.12	3662073.898	2158063.715	3245235.243	3011918.522	4747316.105	2219577.105	1841176.854	2514396.303	2361941.221	3398279.376	1.04E-06	13	339
P07900	20620805.8	23050787.66	27465547.27	22708910.62	20693270.68	25109225.83	24920761.86	31542197.66	27006587.24	23971084.44	13786126.88	16402078.9	22677937.5	20963401.36	19408953.89	19198246.75	22479404.46	27871247.13	23881203.06	19243447.24	7.73E-07	52	732
P07900;P08238;Q12931;Q58FF7	7472983.958	8158613.748	9963366.608	7289851.979	7894494.543	9664042.985	9427319.346	10812009.63	9607449.448	8620341.137	4423843.271	5660069.005	6779110.673	5907177.61	5902962.826	7116645.113	7851528.84	9943632.629	8763931.502	6869907.813	2.05E-06	3	732; 724; 704; 597
P07900;P08238;Q14568;Q58FF8	8441415.604	11226177.88	11888715.09	8812871.946	8961919.502	10679198.48	10900306.96	13466892.64	11525872.34	10007541.05	5588060.451	7017670.717	8863849.275	7626451.085	7527849.627	8235015.182	10036092.76	11868830.01	10540721.86	8349164.056	2.67E-06	8	732; 724; 343; 381
P07900;P08238;Q14568;Q58FF8;Q58FG1	2071295.823	2459154.507	2993950.718	1924584.045	2134387.534	2506290.262	2657881.65	3670298.336	2551056.371	2359952.859	1243691.366	1625918.194	1781779.755	1810941.604	1532044.508	2108883.39	1973475.74	2738117.007	2430665.484	1882410.984	1.30E-05	3	732; 724; 343; 381; 418
P07900;P08238;Q58FF7	1672987.02	2035316.747	2046212.712	2028305.12	1504460.4	2026579.436	2519058.774	2416939.47	2160079.311	1980051.833	1217845.462	1404509	2089515.471	1755956.623	1524725.623	1560526.821	1995713.953	2295480.914	2095583.581	1464053.482	3.46E-06	4	732; 724; 597
P07900;Q14568	195321.3687	235846.2998	282518.6692	171300.5919	207612.5657	206833.2088	230879.2698	324008.1974	201215.3087	242629.649	124340.5729	182727.4551	210345.9347	179726.1106	199266.2036	173130.9723	221814.9849	259274.6403	230333.3686	168126.6832	2.96E-06	2	732; 343
P07900;Q58FG0	1220861.295	1573982.164	1605095.814	1196137.919	1256587.99	1275404.804	1234775.529	1893517.119	1623818.51	1339375.282	790286.7364	993613.6824	1426446.02	1256872.662	1207940.741	1111711.905	1284468.653	1725118.194	1458767.509	1215083.561	8.57E-07	3	732; 334
P07902	132241.606	184352.7477	240609.3353	260818.1293	251103.8321	137142.5322	173819.2137	235013.156	249555.1989	221667.6923	145525.3491	223124.0673	299469.5876	315475.3186	334709.0431	123680.0739	159102.0967	224621.6437	218139.7024	227086.388	9.35E-07	4	379
P07910	51039716.46	50500794.82	45996388.11	45505758.78	50969146.24	50665834.22	49702090.16	46379443.74	50557221.98	52922837.86	47170927.58	37037095.87	41079685.95	40694644.9	36968800.79	57750062.02	54131073.11	49222418.46	47072068.42	53080662.67	1.45E-06	10	306
P07919	1915027.971	1592383.672	1473075.491	1457197.506	1570885.579	1779935.921	1702983.489	1470809.731	1172155.635	1809286.735	2127753.699	1530429.896	1619533.161	1429559.668	1464395.438	1946260.204	1544845.208	1422640.858	1675219.644	1592492.804	6.35E-07	5	91
P07948	551575.3693	387970.3815	482768.2609	535565.044	593037.1366	610126.5182	381223.4414	533629.8621	453641.5244	497263.5458	827836.6258	740261.1046	605302.3124	544367.0524	708286.1261	527263.6934	503878.3602	473175.4009	550110.4269	532941.4514	9.64E-06	9	512
P07951;P67936	703395.4979	925343.1299	1083315.458	666602.1582	1031566.958	767011.4524	976769.244	1095441.762	756134.354	1008514.738	187614.9458	264457.8032	749189.3601	547414.6441	605534.6663	549801.2971	650551.948	872018.5751	450856.2801	945548.6725	8.94E-07	6	284; 248
P07954	3061383.704	3403304.98	3530425.952	3376904.236	3493352.198	3535584.642	3483693.743	3076050.739	3457858.808	3535725.628	3173121.3	2507529.758	2915391.766	3088203.472	2494328.483	3270125.435	3662083.403	3220459.395	3157161.678	3326837.577	6.35E-07	15	510
P08047	43612.20231	43329.16304	44284.49874	43359.44855	46971.66041	37496.30295	44265.34405	47549.06067	43938.15752	47634.36245	33628.73695	38074.64558	15228.05668	39373.18421	39451.31777	46260.85267	52845.74335	45247.04696	46603.41042	53611.94195	1.16E-06	2	785
P08133	10874648.88	12464434.41	16128954.75	16217529.56	17120628.03	16182708.17	14105938.6	18087482.66	17184827.11	16962268.63	17960885.17	20227589.3	22599623.97	22836547.57	26351781.27	7598244.727	8301690.689	11243306.12	10647398.41	12149648.23	6.35E-07	77	673
P08134;P61586	4039422.555	4156143.101	4865167.318	4307550.238	4361366.718	4607015.821	4508159.1	5194182.916	4912618.956	4379750.674	4121398.282	4566756.902	5267208.884	4990915.586	5230669.054	3461138.472	4080236.339	4372208.76	4009403.264	3450249.334	6.90E-07	10	193; 193
P08183	8547.878565	5505.054697	6838.997769	21468.51758	26422.80701	8495.359337	5736.777788	6513.754274	9377.589496	20469.30311	33421.56978	33900.71715	10105.32228	11467.85986	32245.39759	4599.185176	NA	5056.559469	7914.070854	17348.88475	4.38E-05	2	1280
P08195	115899.142	203259.8635	102527.1834	101662.7897	90382.2296	141271.4319	157125.2016	147195.3691	114060.9197	113603.5293	37458.28592	50288.53428	19534.74741	37080.24736	23269.43908	129189.4616	266658.1625	107818.8802	166286.0006	72590.99397	3.47E-06	3	630
P08236	339296.8044	320027.596	365326.4945	300487.6196	281650.1407	339526.5695	268490.8125	307689.6154	320299.57	232435.37	777232.0091	852292.2646	578779.7373	425593.2014	592980.2846	314931.9703	363156.5906	384819.7257	334688.2467	301887.412	2.71E-06	5	651
P08237	686110.0177	663476.0578	739213.1602	659221.4089	521750.955	750131.9338	775215.1048	860585.7052	853722.8786	560298.0588	716229.9507	870441.4837	878473.2186	855076.7823	686995.6384	592002.1354	588672.519	638527.4554	681953.7767	430362.5927	5.84E-06	10	780
P08237;P17858;Q01813	687803.9004	773979.8503	742979.9841	694669.7193	567249.9319	766459.7543	777685.6116	803499.9407	792381.2331	612516.4417	702708.4749	834057.1408	799378.5122	738537.5223	627672.8674	586259.7429	640517.8291	712456.0912	716394.4465	483939.3713	2.34E-06	2	780; 780; 784
P08238	13045361.17	15371123.64	17531618.73	13422022.61	12314629.19	16792291.75	18661213.38	22420038.76	17309250.17	15625960.32	7443418.174	8848257.925	11822963.13	10675862.95	9459739.208	12665279.43	17279630.64	18412639.74	15535387.49	11843994.46	7.78E-07	33	724
P08238;P14625;Q58FF6;Q58FF7;Q58FF8	2653830.33	3345412.838	3462629.216	2701876.501	2861933.929	3492369.864	3786523.428	3920810.376	3421182.511	3000621.981	2807779.593	2866270.982	2605818.738	2391090.832	2461481.838	2808027.43	3482059.759	3430679.748	2922674.383	2614787.618	2.81E-06	3	724; 803; 505; 597; 381
P08238;Q58FF6;Q58FF7;Q58FF8	26836.42329	29676.88501	32626.31809	11916.63641	11385.78026	14465.6208	36673.54796	55635.45759	46172.25441	31226.05158	8027.151707	8939.226461	23770.95017	9193.330982	17374.74001	21584.72436	29476.21751	40606.82724	37278.24168	28704.17295	0.000303829	2	724; 505; 597; 381
P08238;Q58FF7	7833628.776	10448761.03	11322305.81	7692204.872	7674125.489	10363981.73	11336238.95	13794767.31	11128900.92	9407666.618	4397102.618	5816697.674	7065081.04	6626783.385	6179845.845	8131091.859	10556404.49	11740234.69	9698339.008	7493863.279	8.14E-07	16	724; 597
P08238;Q58FF7;Q58FF8	772922.827	966490.27	1129062.455	787552.7844	657448.1793	900027.7097	942311.3596	1524283.001	1039845.714	800074.5889	432227.4976	512810.5224	703824.8694	519687.2693	574538.336	706005.0285	1107912.621	1253376.933	975683.3008	600655.0918	6.35E-07	6	724; 597; 381
P08238;Q58FF8	3117822	3966964.437	4209874.159	2960819.916	2637150.177	3425509.506	4009402.697	5369671.161	4082967.176	3500730.696	1670092.816	2031789.129	2843546.216	2305619.986	2420803.131	2926837.6	3990725.792	4350325.255	3593883.425	2526961.465	1.26E-05	4	724; 381
P08240	991778.8198	717246.3062	925322.5577	636029.9495	901480.7424	996562.2985	784722.0064	803054.4625	644102.8063	744326.3868	1023133.93	644492.1336	756597.2462	703703.539	711185.5794	769873.241	559383.6165	735612.1996	667375.6163	671594.4434	6.67E-07	15	638
P08397	89893.46396	125597.2615	134591.3343	169148.641	122815.3812	113010.0684	141540.4395	79540.87628	167275.8798	131001.122	53025.91705	59985.6391	109893.0328	164926.9557	87926.491	133146.2822	277754.9413	207109.8145	238885.3172	92107.10605	1.32E-06	5	361
P08514	37802.05426	15728.57697	NA	NA	20373.4172	62081.24695	NA	NA	NA	12365.10882	NA	NA	NA	NA	NA	112077.8532	111069.154	63338.97209	86151.27745	61661.01308	5.07E-05	2	1039
P08559	3166367.273	2760030.168	2524685.587	2335911.19	2691504.07	2800431.339	2561241.231	2277012.418	2461680.015	2650107.539	3593336.413	2742749.861	2596705.04	2386628.198	2361222.918	3296109.462	2620090.234	2747468.88	2485763.366	2793079.041	7.33E-07	13	390
P08559;P29803	1236614.613	1143945.062	963815.4692	863862.2185	994674.0507	1122793.395	1022794.72	899506.5302	898913.9836	973081.2548	1473950.668	1067218.393	1010832.572	973894.1895	993268.099	1261561.733	1072191.49	1107805.808	1090263.874	1027734.448	1.87E-05	8	390; 388
P08567	1234595.448	937164.7913	1044307.435	1197760.091	701929.8035	1128356.047	788120.1979	1292275.017	1068610.882	757260.574	271996.8143	144508.2805	472205.3411	515222.3351	310085.2379	1324255.762	1218512.265	1085604.649	816385.6769	532341.5102	7.27E-07	12	350
P08574	2415930.839	1947743.575	1861007.308	1293969.635	2092128.405	2167524.08	1977148.972	1635316.035	1423671.886	1675943.407	2184413.727	1988697.3	1879758.722	1402049.085	1740502.747	2038822.682	1907029.021	1457419.507	1926932.136	1813306.262	1.66E-06	7	325
P08575	2281764.909	1748192.974	2073791.281	1936123.79	2072757.665	2244229.857	1955156.042	2022572.37	1769087.357	1703480.834	3962429.719	3056293.581	2449998.351	2447423.456	2720650.069	1388423.079	833356.9338	1291320.061	1397476.951	1669185.141	1.19E-06	20	1304
P08579	409306.7331	495889.7488	483232.1807	336370.7498	410566.2947	511803.9352	458046.88	464188.7979	488051.1143	373742.3275	363417.223	279636.1578	460543.7602	447996.5721	324519.381	546876.8291	512516.1195	557851.5647	426648.2504	498515.5934	4.28E-06	3	225
P08621	3606943.796	3673281.324	3297007.1	2806224.456	3334595.035	3379882.78	3557745.82	3384231.691	3284829.099	3211411.513	3596320.755	2963358.182	3296736.473	3054958.828	3168688.007	3835877.641	3582363.052	3895635.307	3506300.043	3463332.351	6.50E-07	22	437
P08648	44578.12831	32539.51465	48522.97552	11244.3689	34307.34637	52364.48983	37057.72819	55889.35867	64658.23977	43225.79333	51022.67139	57151.00316	12047.59469	11761.54992	14629.35374	75757.41219	39171.13662	60779.69382	13968.31859	15679.48146	4.24E-06	2	1049
P08670	98908788.02	124969888.5	96569065.74	91752265.07	88650126.72	123710066.3	169431495	122748459.1	107711641.4	103211210.5	198428419.9	200576513.5	132026244.8	145984663.3	101266015.6	75896064.61	71333167.21	70428735.53	60381972.21	65408339.17	6.35E-07	88	466
P08670;P17661	1704488.277	2131676.639	1720189.353	1370268.828	1512544.769	1874016.865	2547584.995	2068194.38	1528360.561	1684527.391	3128364.301	3443624.792	2212617.706	2261442.098	1869135.91	1186384.076	1211446.56	1261593.712	992710.7881	1145275.65	1.19E-06	2	466; 470
P08670;P41219	5271579.366	5267658.467	5201372.359	5420572.426	4354194.034	6511379.691	8301811.504	7197153.724	5232700.159	5366234.259	10441394.09	9761573.782	7387958.982	7187563.897	4737834.387	4360657.976	3828676.808	3749880.557	3151844.253	2961589.075	6.35E-07	6	466; 470
P08708	6420945.964	5384248.669	6740737.648	6310144.339	6535110.365	6798595.52	7009472.787	7815776.058	6718197.306	7100958.05	4908357.619	4686524.888	5945760.029	5325459.689	4578937.37	7484341.9	6695411.501	7309687.245	5922313.274	5546188.522	1.61E-06	16	135
P08754	24685.54877	18438.17726	20517.30328	18108.1212	20339.12957	19373.32498	18660.71942	23268.78763	4935.476487	13909.4983	17477.85579	NA	16108.00739	8016.96328	20629.41551	23427.71882	18611.5081	24553.50684	19051.37019	20208.44985	1.10E-05	2	354
P08758	6949780.02	5045208.578	7410958.298	15216945.18	11369752.55	8576554.43	5082089.723	7107577.806	14209294.37	9817887.421	15226709.19	14800328.6	14186926.67	22756585.27	20426284.85	5059512.614	3333715.925	6221981.859	11664349.82	10023626.07	6.41E-07	31	320
P08779	120763.6023	5706.976395	14137.1478	1673151.879	NA	171269.1221	474217.9657	85053.92276	201766.3852	106553.2387	55062.49889	935784.4892	612657.8074	9515.247327	89835.12269	75254.11542	220567.7686	NA	19070.50104	4212175.294	1.01E-06	3	473
P08865	22253943.81	25643728.6	26312317.41	23854042.08	24371045.88	25656202.56	27531739.4	29560118.89	26653164.15	24589023.74	18125914.04	19034277.25	23570439.7	22064887.77	21120364.24	22326597.16	29218383.75	27102696.86	26062182.44	22380987.89	8.60E-07	24	295
P09001	117234.8592	106904.2169	91201.93595	75437.19267	60806.9912	82098.27978	111269.8946	122658.9585	107482.7483	102871.3045	86209.46614	26323.90293	60911.20536	54529.97164	23260.95677	122593.0074	133544.7229	116768.7979	102968.2422	47110.14217	2.27E-06	3	348
P09012	1331413.353	1655543.286	1393057.683	1307023.714	1280447.957	1348237.885	1421380.925	1589782.504	1644308.771	1613611.431	1309926.024	1065977.135	1300703.831	1255901.365	1212669.412	1517867.794	1635987.392	1615624.081	1413776.565	1621554.696	8.50E-07	6	282
P09086;P14859;Q9UKI9	17189.44726	36618.48164	25319.40314	38377.57593	36668.4941	41437.46583	20429.44013	22859.11592	18323.19564	21840.26994	37919.34484	45665.01915	50859.0878	40027.81249	46856.52785	45721.41292	24882.48854	55205.72482	43420.47745	35636.48596	4.33E-05	2	479; 743; 436
P09104	417398.1742	533631.9014	553546.0571	618014.3665	701217.9093	345812.4082	374090.6124	398988.5218	477919.6194	465906.5397	614838.3128	830972.5568	804816.3605	899627.5108	1206411.177	425990.9376	529217.5461	523352.4866	542134.8339	652778.4851	6.67E-07	8	434
P09110	469968.0852	512986.2487	385752.2295	391216.8403	398845.4087	430452.7691	560782.7389	532548.5701	459871.8273	436330.1368	669444.2052	792820.8687	451272.7088	414610.9036	433593.6967	463566.9461	513685.4223	438764.2943	442414.479	365767.9947	6.35E-07	9	424
P09132	119203.0876	135089.4011	138096.7766	144668.0871	91053.92156	133165.8406	142741.9047	156460.6328	143945.5632	139956.729	66621.79953	101553.9224	118099.2731	109625.3368	78729.42201	142993.1386	142925.7482	146948.6812	118844.7578	105999.9765	4.37E-06	4	144
P09211	30234014.14	30681247.44	37226574.5	42751079.36	38589212.61	33215883.42	28409848.51	40410692.82	38492349.71	36270724.29	36555054.13	44160135.94	52145426.73	50520881.35	55319175.21	26532466.26	26958974.45	34264655.28	31602850.09	34493998.27	6.35E-07	18	210
P09234	856908.4358	713778.254	808286.8388	785977.5802	730654.4385	759267.1289	711042.0659	848900.6638	857179.4134	759128.866	759721.8741	618663.2043	834594.219	717008.0049	660105.767	806047.4996	827189.1016	857029.4283	897020.7253	730032.9982	2.30E-06	6	159
P09382	498640.8455	959592.0164	805835.2908	464735.262	384525.5071	727449.671	1081089.541	1290946.782	974503.7331	819188.8736	9901.022815	79377.45653	174286.0889	49181.39785	15125.55866	152842.8043	134111.9024	366461.2444	300992.934	40268.55383	5.62E-06	8	135
P09417	1667229.347	2027386.101	1939463.703	2252278.043	2340817.942	1670565.329	2166179.141	2135483.667	1335337.556	1170073.787	1960736.292	1963758.946	2159436.396	1615889.365	2557772.479	1626398.775	1990424.922	1508152.556	2169228.515	2236371.502	8.10E-07	11	244
P09429	35932065.53	34643683.2	40208580.22	38881299.31	26615727.7	31445170.64	31031320.95	34330561.02	30055690.57	28455862.34	24441257.72	22579414.5	37673856.24	37819730.84	36272159.95	39575801.57	43388991.78	46310285.69	38622331.23	27528206.35	1.19E-06	23	215
P09429;P26583	3225986.891	3838947.648	3394526.449	3328897.724	3511472.675	2470790.974	2937775.026	2898621.781	3321041.05	3269248.855	2384791.612	2504597.394	3416881.876	3322482.915	3919920.844	3530636.932	3490942.73	4014864.15	4380091.772	4511376.114	2.55E-06	3	215; 209
P09467	10793.86359	9680.957206	NA	20892.12909	16040.10923	6500.337216	9450.236053	9907.027161	14554.00365	8617.781932	109348.8925	185219.9245	49646.44939	81782.16289	107116.8656	NA	NA	NA	NA	6781.432128	6.35E-07	3	338
P09488	462567.7024	234795.6731	NA	188655.2229	NA	527294.3493	192827.1676	NA	176093.5707	NA	532848.9208	319365.531	NA	198659.7699	NA	459628.2739	248040.208	NA	176862.3101	NA	1.86E-05	2	218
P09488;P28161;Q03013	330268.4789	192920.1685	66564.40228	123769.2645	63329.9693	385677.6628	117381.709	60510.7318	119501.0746	39547.20128	493124.8101	457358.4575	111126.4286	162405.6441	204567.5229	313863.2776	181473.7436	66691.89366	125464.9498	53219.67975	5.14E-06	3	218; 218; 218
P09488;P46439	199105.1577	145838.0796	NA	95379.79561	NA	251366.7846	18482.62419	NA	111459.1041	NA	275954.9195	199876.7127	NA	106451.5843	NA	188068.1165	116290.7061	NA	30040.30221	NA	0.000171906	2	218; 218
P09488;P46439;Q03013	247611.0995	103899.089	22655.65268	90332.36164	5360.486337	315244.9343	77505.81261	32140.14033	73012.15758	8606.455034	286788.8656	131651.8923	19152.01393	75975.17909	6999.112648	238294.0843	127825.1005	21796.62546	89592.32053	NA	4.07E-06	4	218; 218; 218
P09488;Q03013	202354.4626	109152.4664	NA	67026.37796	NA	251806.9135	81848.66756	NA	81472.90086	NA	235057.5013	180926.5766	NA	62800.4304	NA	201055.0437	121285.9392	NA	71315.99308	NA	8.84E-05	2	218; 218
P09496	580737.5745	649172.1304	608721.7586	557616.6193	609732.9168	672458.0304	654599.9741	694023.4465	627921.6301	660725.8444	580857.3355	618328.3337	589655.0127	565509.1621	595613.2737	603735.418	668294.6526	654851.6864	635905.2592	573472.4246	2.12E-05	5	248
P09497	193362.3596	198818.9991	194365.771	172564.8482	224123.5859	163743.6508	169122.9597	183971.5176	190477.1348	176485.0572	366119.4983	288994.3109	205237.4799	210068.4924	247581.7333	164314.2825	157056.3575	171191.6619	175805.8796	184715.9789	2.19E-05	3	229
P09525	3799517.22	4208371.608	4980972.502	5330973.159	5257769.433	4356908.169	4107335.008	4617768.036	4488300.093	4516176.147	4533307.808	5840216.34	6524555.386	6773878.469	6767228.011	3311672.136	3857157.622	4457011.981	3931688.746	4214141.004	6.35E-07	26	319
P09543	160743.3893	133477.7817	133533.1547	112679.5459	113896.8611	143364.4769	106127.2316	122416.8925	133595.3962	127751.0284	129401.4027	107619.5805	114681.6348	132975.5902	120990.211	155491.6137	142682.8676	141504.4555	149147.4926	125837.975	1.13E-05	4	421
P09622	4022821.684	3488244.894	3570727.419	3405496.927	3336510.63	4005452.908	3537490.282	3175503.692	3436503.062	3241479.702	4946536.947	3516743.639	3710754.924	3412983.19	3002617.441	4319058.614	3667493.709	3581088.314	3446357.784	3436112.189	6.35E-07	24	509
P09651	30238219.63	31640931.92	28393001.62	27550841.68	26726370.31	30704578.86	32880359.87	28743652.48	27508306.34	28087496.92	23545006.04	17800932.71	24116916.39	23586778.35	19131780.31	34962452.14	37331402.9	33162489.23	30002234.98	27401465.09	6.35E-07	22	372
P09651;P22626;Q32P51	430006.0077	367774.4449	431933.1905	338539.759	226016.9874	392157.4275	386328.1556	341616.3361	337469.899	266637.1122	382784.5138	321566.7053	341813.5589	325444.6849	366181.3453	434103.3327	498757.2183	478737.1376	340210.2041	186756.4151	1.69E-06	5	372; 353; 320
P09651;Q32P51	20708278.81	17472932.39	19290920.37	18585677.96	17112973.45	19238313.62	18592844.99	21296572.54	18526260.2	17379893.9	16167567.35	11533397.55	15544192.27	14733114.26	12275098.03	23715826.69	25578665.84	23682022.09	19680704.5	14789506.44	7.74E-07	29	372; 320
P09661	3456058.977	3417398.867	3425218.067	3005901.751	3372083.788	3642493.573	3178644.127	3413095.784	3374989.035	3142817.849	3115729.373	2451665.624	3312085.665	2811286.465	2917415.604	3680367.677	3738550.914	3648078.061	3489107.293	3132973.312	7.42E-07	22	255
P09669	2386519.554	1903067.015	1977692.665	1729883.772	1901557.898	2214969.961	1666361.844	1806392.829	1820659.794	2040425.961	1875751.42	1704186.782	1687805.455	1579425.177	1546772.496	2276916.363	1984642.62	1831580.289	2307422.648	1860314.604	9.67E-07	8	75
P09874	28610003.07	29165597.07	31876547.05	25531222.33	29710621.88	26016871.53	26018665.77	28350378.16	25845970.14	26434296.03	27559622.83	27602815.93	30392990.33	26795414.8	31072147.51	27891260.71	28341326.3	31948096.05	27553803.66	29682992.2	6.35E-07	103	1014
P09936	1349815.194	2707606.747	1104478.15	1466133.119	2952828.898	1499338.385	2594596.096	854081.3144	1284980.712	1904739.656	3953412.852	5960664.079	2562552.079	3062554.302	8762385.661	1006446.423	1490381.29	848711.0454	915726.3251	2489707.138	1.10E-06	16	223
P09960	3359222.805	3475685.022	3719823.643	4459709.459	4474836.248	3531570.793	3306456.008	3698634.348	4470335.77	4050649.893	6010391.035	7725357.314	6267297.404	6914139.822	9699689.664	2837707.075	2546152.764	3603103.001	4090222.504	4389017.821	6.35E-07	36	611
P09972	1028302.409	1172710.385	1387489.699	1344314.096	1369503.153	1221557.425	1105717.061	1495061.699	1299047.691	1198974.243	1613566.121	1924999.852	1869141.5	1986487.356	2346546.048	1003103.942	1262266.997	1547439.334	1273329.383	1253214.001	7.27E-07	12	364
P0C0S5;Q71UI9	14792264.25	10815143.72	11625260.8	11315134.68	12047789.96	11573554.81	10947166.13	10029421.43	10300316.24	10930527.63	16592055.16	13228478.37	12836993.19	11596984.55	12674844.73	15915947.41	13222409.99	13590860.68	10770498.64	9341668.344	6.95E-07	6	128; 128
P0C0S8;P20671;Q16777;Q6FI13;Q96KK5;Q99878;Q9BTM1	92341417.97	66078811.74	80437430.29	81543817.3	69705638.58	85502658.62	73142106.99	66285679.55	67675785.01	74188914.88	96328885.37	67533684.07	84271497.6	82198480.36	76896989.03	100942064.3	85285016.84	84164820.22	69382503.77	56284746.89	1.80E-06	7	130; 130; 129; 130; 128; 128; 129
P0C7P4;P47985	2234709.364	1985079.497	1708338.799	1732101.694	1976058.138	2079710.884	1950818.629	1551924.136	1869129.569	2010362.487	2865051.882	1859148.564	1787390.982	1812827.313	1513928.681	2307790.544	1799703.95	1942074.086	1923185.788	1780228.567	7.26E-07	6	283; 274
P0CAP2;Q9BZD3	41538.64935	35403.80694	50805.10183	1923.483222	43348.03511	42150.45313	4925.265352	4419.701455	2605.316814	50626.27998	3172.701629	56259.52727	51322.30399	44610.23889	82480.75092	47144.79673	2225.247784	4631.000864	54493.8451	45224.1272	1.70E-06	2	368; 368
P0CG12	186817.1021	216339.9176	190679.9365	93644.45378	228139.729	197116.5626	178619.7934	161328.7409	163514.4262	181203.4163	119572.0689	210356.1214	217430.9822	202729.6245	192385.0055	229883.4241	231996.1994	204016.8954	190705.7463	259320.8157	9.18E-06	4	524
P0CG47;P0CG48;P62979;P62987	5109512.568	5722298.355	5144037.908	4379004.571	5171398.043	4959840.161	4618887.377	4988854.975	4623868.83	4720141.253	4936025.827	6097924.531	5930737.926	4829015.298	6343840.105	4207830.284	5632783.211	4672329.47	5313613.216	5625062.322	1.75E-06	14	229; 685; 156; 128
P0DME0;Q01105	7201978.129	8821168.815	9319930.841	8606457.736	7939518.442	8110107.877	8182961.837	9160687.408	9556518.225	9098552.827	4466142.737	5392237.894	8157481.613	7879122.13	7502963.36	7259062.982	9052192.453	9572764.29	9007801.456	7975032.802	6.35E-07	10	302; 290
P0DMM9;P0DMN0	11423.8272	15773.33423	14287.89906	5503.314306	16987.37139	3021.368437	NA	12555.74265	NA	7098.952126	10761.2691	17444.50068	19762.76019	6596.961063	11379.24506	73403.02875	119069.9083	97824.96594	99194.23485	47427.01786	2.92E-06	2	295; 295
P0DMV8;P0DMV9	11278582.1	11672787.52	11992338.24	12333019.57	12264211.5	9597304.545	8929862.034	9137122.731	9606241.42	8288170.508	24638625.77	23781967.75	19417028.55	20602041.98	25242243.09	11006161.3	11079276.17	12003116.96	10858405.9	11421686.14	7.27E-07	45	641; 641
P0DMV8;P0DMV9;P11142;P17066;P34931;P48741;P54652	9099067.937	11225235.05	11104350.2	9137576.137	10161041.1	10288833.09	11178989.44	11841060.87	10671938.42	9533320.683	11144919.59	12558513.39	10886411.73	11011500.38	12650694.83	9778342.649	12513852.12	11763189.78	10343208.51	11063442.31	1.24E-06	2	641; 641; 646; 643; 641; 367; 639
P0DMV8;P0DMV9;P17066	4723362.324	4719250.33	4879712.321	5510466.299	6162074.797	3825305.11	3638056.983	3825831.876	4030424.384	3831504.293	10673625.31	10084473.04	8434920.146	8652777.89	11070929.28	4642841.853	4571463.473	4805887.03	5008535.322	6362035.262	7.42E-07	4	641; 641; 643
P0DMV8;P0DMV9;P17066;P34931	186415.9063	222764.0173	209963.1806	191763.6048	223632.8551	144121.8683	119039.5943	145279.1246	153967.6657	133466.9771	400053.2589	420370.282	356798.4299	330701.3196	465438.7915	186072.6832	169382.2632	212194.1931	177874.2185	218097.482	7.48E-07	2	641; 641; 643; 641
P0DMV8;P0DMV9;P17066;P48741	3083103.082	3002063.427	3279781.331	3675127.481	3542302.509	2683527.253	2281835.335	2571747.396	2529823.923	2266763.147	6167939.501	5876081.888	5644881.499	5986670.309	7085590.138	2999790.288	2907602.289	3307946.629	3191207.825	3254306.408	8.84E-07	3	641; 641; 643; 367
P0DMV8;P0DMV9;P34931	10958530.52	10824937.94	11183945.15	13133788.3	13553989.46	9431154.696	8320110.925	8759147.436	9740173.881	8667889.11	25719630.22	24006540.12	19271151.72	21177485.57	25014212.54	11399019.33	10299239.01	10983271.05	11103756.96	13938584.4	1.41E-06	13	641; 641; 641
P0DN76;Q01081	1880326.755	1716618.647	1879819.869	1603638.598	1512487.997	1774010.661	1714669.964	1806242.331	1861870.76	1664492.412	1546214.752	1380490.329	1650851.917	1555234.902	1379210.107	1924936.933	1986303.447	1950671.448	1734427.084	1403467.35	8.60E-07	6	240; 240
P10155	1236994.165	1200496.873	1033451.151	1287111.144	1298117.433	1284462.917	796871.0529	1004647.795	916519.9072	795156.1874	1137701.43	1223656.884	1407070.982	1437065.816	1473641.092	1097686.913	1034816.599	1230018.015	1570983.405	1223020.677	1.32E-06	16	538
P10253	1032858.849	823432.4308	878175.3226	1019191.966	967348.1713	1043926.923	802714.6182	813138.0061	950989.3478	723330.0021	2947005.081	2520688.637	1573014.981	1663580.655	1941548.456	733873.5776	459962.2958	680186.2243	633002.5057	823906.905	1.86E-06	14	952
P10301	NA	NA	NA	NA	NA	3841.373799	NA	NA	NA	NA	57727.64654	42072.78141	46508.03993	60276.07856	40896.00696	NA	NA	NA	NA	NA	1.40E-05	2	218
P10314;P16188;P16189;P16190;P18462;P30447;P30450;P30453;P30456;P30457;P30459;P30512	NA	191495.1795	NA	NA	177923.6986	NA	195321.231	NA	NA	182721.2497	NA	211416.2869	NA	NA	131564.6747	NA	160467.4884	NA	NA	160304.7779	0.000722107	2	365; 365; 365; 365; 365; 365; 365; 365; 365; 365; 365; 365
P10314;P16189;P16190;P18462;P30450;P30453;P30456;P30457;P30459;P30512	NA	984165.7711	NA	NA	973347.8002	NA	1148463.899	NA	NA	1000854.428	NA	871436.5637	NA	NA	677240.9646	NA	785865.4969	NA	NA	812344.9688	1.48E-06	2	365; 365; 365; 365; 365; 365; 365; 365; 365; 365
P10319;P18464;P30490;P30491;P30498;P30685	111850.4349	109695.8975	332013.9723	72586.29226	7237.467815	179771.6318	186697.7079	196204.8529	77341.80236	14844.52289	42630.90599	85497.64655	122545.6304	62452.37127	41722.00721	86831.84517	158382.1235	147119.0052	9369.478478	NA	4.03E-06	3	362; 362; 362; 362; 362; 362
P10412	394290.6117	397090.2663	368388.6764	294658.0943	365649.6063	353333.2333	357527.0472	329833.1115	340035.4864	364878.2528	227314.5852	193162.4129	252967.9508	254171.0458	247791.5978	400491.9969	355007.4925	369452.3438	387067.4039	393808.5312	6.35E-07	3	219
P10412;P16401;P16402;P16403;Q02539	19959149.08	20528185.07	15032732.56	21673865.69	28882794.97	17695427.83	23483274.07	11638857.99	18088417.13	26546805.27	21393186.35	9976991.895	17808499.09	24153352.78	19306355.99	26131122.81	18532853.7	14109817.96	21192019.89	35217947.95	2.22E-06	5	219; 226; 221; 213; 215
P10412;P16402;P16403	143138654.2	140929044.7	124126119.1	121356025	159361511.7	118950789.6	130410967.9	91255766.12	118004064.4	143792965.5	160998492.1	133565515.5	127018521.3	146943539.3	157966559	163637550.1	133727536.6	122032146.1	126929597.2	196421524.1	3.56E-06	9	219; 221; 213
P10412;P16402;P16403;P22492;Q02539	68913301.41	69205732.26	57463136.12	56582471.52	79272552.7	56702858.57	57393170.11	43776766.77	51156683.54	70954447.67	73900392.11	64334735.42	64468439.48	65438051.3	77432109.47	78125756.17	62636130.13	56176648.26	64132194.03	93607888.95	1.58E-06	7	219; 221; 213; 207; 215
P10515	1541155.764	1089916.671	1222702.212	1002617.852	1246144.218	1417971.886	1045767.662	1266133.803	1141942.899	1274291.213	1681356.841	1105066.138	1207575.286	921572.7299	1020238.912	1434489.814	1146063.707	1255982.036	1066250.357	1225878.465	3.13E-06	16	647
P10599	5229106.534	5585681.801	6471128.34	6454937.79	5670009.537	6078509.288	5764592.99	7341080.149	7212958.66	6175402.029	5443059.68	5298916.122	6604069.4	7321645.643	7192923.718	4898818.074	5501009.37	6912645.922	6367959.664	5416305.605	7.09E-07	9	105
P10606	7339851.773	6169644.685	6160347.345	5729830.122	7124686.9	7136208.862	6017082.837	5665052.809	6355291.501	7259382.499	6864540.432	5415167.672	5788748.987	5953384.247	4865651.15	7871205.558	6295658.294	6186442.965	6756005.285	7118553.578	8.92E-07	10	129
P10619	152240.1443	149094.626	143597.7103	127949.9426	134493.7048	141987.0599	112341.3369	126496.3394	116603.0837	101938.5425	142965.7545	106985.3316	121011.8961	99249.72199	100777.035	139334.5293	148531.821	131261.4738	114722.4939	114182.8808	8.66E-07	4	480
P10620	238590.0024	242697.7522	243170.7118	180932.207	227583.0538	267565.2134	350778.1225	312274.8103	171104.0602	260049.406	133925.6032	202517.1495	134274.4757	128078.7355	116810.0319	169316.1015	164836.4197	163413.7776	122111.672	125131.2428	6.30E-06	2	155
P10644	2810405.592	2483779.797	2828756.408	2693344.376	2473391.982	2355122.008	2056671.822	2429406.842	2273296.482	2141614.921	3461301.755	3160871.323	3312681.881	3156385.232	3571285.231	2699212.945	2198458.22	2821499.797	2636557.61	2475862.06	1.17E-06	14	381
P10644;P31321	556012.0167	565333.0503	734366.9551	664921.4536	549816.0299	430897.1046	469962.7379	618100.5106	488139.1926	478301.5909	850784.3099	889065.2279	840674.2628	879747.9806	1019770.203	686756.415	595541.8297	563760.5287	643875.4925	608762.6614	0.00010817	3	381; 381
P10746	50974.54503	12049.13691	12702.07687	62032.07638	65883.58147	42113.03598	60292.33987	57032.42973	66020.07531	54131.95894	5867.66177	56031.05732	12827.8194	44944.68733	50766.89063	60935.79959	54428.71534	58928.74092	65624.05999	77242.34135	1.11E-06	2	265
P10768	4267622.463	4434760.174	5515657.15	5615508.35	5234237.068	4909698.303	4841572.517	6147861.226	5883112.35	5237659.682	4204240.281	5207552.1	6732794.257	6287438.14	6720810.499	3933575.009	4194665.649	5476404.306	4789778.71	4860915.1	6.67E-07	20	282
P10809	91830158.18	80771353.27	86465245.63	84677919.19	91088297.67	90986408.61	94767619.15	88408451.87	84203385.9	97741792.16	91629608.23	71614416.76	79591665.17	77203953.47	64866446.83	94955593.97	91569385.39	87137865.37	84315706.78	83809912.36	6.35E-07	87	573
P10909	33994.8665	9591.794404	71617.87185	38363.64768	12912.48403	13625.6427	NA	53544.22907	26987.65562	NA	88565.7757	108669.6279	47737.43039	248888.757	52250.42385	18602.5123	NA	57207.92364	32238.69646	22449.04627	2.30E-06	3	449
P11021	22386787.8	27078651.35	22134847.64	21754921.9	24082233.55	28111245.65	30580423.11	27119085.02	26813447.75	26298843.95	26967563.48	22840391.65	17254688.09	19266769.6	19310154.63	22851879.53	31447201.74	22733290.64	23047588.73	22256743.15	1.00E-06	64	654
P11021;P11142;P34931;P54652	587369.5693	721762.4223	675273.8083	633092.6872	890057.8169	727863.1592	684111.7266	836591.5777	754575.5483	749047.8251	420315.7484	408281.1472	513350.779	538711.5861	451855.2338	668506.7327	888387.6779	755987.1891	763712.0732	760098.2386	6.63E-06	2	654; 646; 641; 639
P11117	268025.7645	194488.5423	171084.3226	213884.8696	361385.0101	60126.43605	30413.17042	54453.20738	93392.57258	44741.02706	1489621.762	843739.7158	622355.6222	618262.0135	904331.1515	220018.8326	100027.9931	203422.5871	177209.918	216640.0483	3.46E-06	7	423
P11142	54937927.58	68114923.84	63126461.67	57587495.12	60831175.1	67385471.48	77891277.46	76126256.28	69645921.43	67304385.26	36229885.71	37953984.64	47600089.89	49179350.45	41424213.79	61600258.17	82080696.41	69781609.04	65346382.49	61341374.07	6.82E-07	55	646
P11142;P17066;P54652	514903.0013	659089.522	661556.1431	540598.6843	632323.8145	673531.1472	746120.1632	755798.7108	674003.2422	658530.5955	352446.544	386094.7426	437046.7912	450693.3889	412217.6664	582311.5295	802981.8127	694780.4876	684678.3762	579896.4804	6.72E-07	3	646; 643; 639
P11142;P54652	18865238.48	24018719.77	22196917.53	19299426.53	21286464.76	22399310.5	26316781.38	26034416.88	22829078.02	23688439.49	13279622.58	14600339.67	17663423.32	17027794.63	15849127.41	20692362.95	27040228.7	23639016.02	23361763.15	23238689.93	7.35E-07	8	646; 639
P11171	365815.7986	330011.8893	222469.4162	272299.8967	229543.9661	331089.9033	261170.917	248224.8782	327342.0101	219296.7855	448956.5315	381985.8342	246262.4878	304041.9388	333217.1337	391282.1231	379163.0637	288092.621	337640.4017	302877.417	5.12E-06	8	864
P11172	990886.8791	1084236.944	1093274.112	931769.8851	1026301.221	1136735.381	1040917.552	1222154.571	1101931.007	996114.5208	733229.3999	741096.2231	874802.6482	806524.9187	786087.9339	878878.6822	1153086.559	1224753.676	1023034.321	873615.4221	1.01E-06	15	480
P11177	4997554.393	4328337.528	4166162.028	3941404.233	4788610.285	4481633.571	4114979.109	4008887.155	4022285.714	4502442.665	5629627.159	4134349.737	4235440.197	3991724.915	3906417.471	5089031.826	4260534.108	4415287.907	4173490.065	4435850.998	7.32E-07	19	359
P11182	368857.0388	278950.0176	306231.2142	272202.3016	353495.133	323629.9326	289689.058	199702.2346	290725.2477	251871.091	543005.7887	402702.1263	365814.9882	379678.9632	363017.4191	369485.4071	224702.9875	304887.2163	305923.9181	300726.9797	6.35E-07	8	482
P11216	185089.749	201477.5396	254214.9775	242821.4134	242907.6681	161526.6864	189591.2534	246871.2193	245022.1687	248206.2635	304076.8076	356286.7166	337152.0245	312623.8683	422388.8874	183531.3618	158166.9497	215657.7608	275276.6178	199623.6797	5.92E-06	9	843
P11233	152893.2891	119498.2561	133456.9777	123098.9464	127471.6266	161598.3529	59954.47796	110396.2235	119145.2247	107998.5838	189814.1324	172850.5946	127148.5936	125669.9833	122500.0932	114249.3357	59945.54788	95815.57967	110674.3391	102270.3788	6.11E-06	3	206
P11233;P11234	774323.1726	573736.7157	548980.018	604885.4018	722927.8855	629576.9471	455035.9121	484236.0535	495993.0269	559119.116	869026.6233	722793.1306	623673.0747	694645.8057	560621.9109	639751.5246	488945.6994	447051.261	573653.8989	582402.5383	1.20E-06	3	206; 206
P11234	48486.34979	34782.27935	32260.758	30085.15088	37759.80875	32979.35775	13908.11591	23785.48905	20930.37028	33192.09366	61573.007	42114.90719	34233.34293	34759.01164	42843.0268	47912.23755	27861.61194	23436.43064	34746.00003	41111.78677	1.28E-05	2	206
P11274	509079.8088	558093.3153	637242.255	654739.5647	577575.2297	634517.1862	632868.9871	605167.0028	671999.3701	692661.5878	667807.9607	889110.548	788538.1377	767843.9827	678597.0683	370750.4672	330884.8695	477515.6671	423910.9446	572607.8151	1.19E-06	11	1271
P11279	402180.0699	371889.4378	346491.9996	336676.5925	409048.3397	340824.1197	298536.4664	309062.0931	309839.0461	344418.6133	452873.7766	386546.611	334828.8249	354552.9145	384488.9176	352282.1074	342361.1044	315265.327	354658.871	332827.6998	1.81E-05	4	417
P11308	621010.1994	550942.7947	574721.0785	622063.2935	591178.8053	537410.6852	524937.8396	504751.602	563248.3699	508016.6581	660259.9446	642625.8966	627234.9291	560776.1633	672784.3864	512027.6301	361199.8952	484863.3527	521129.186	565095.5344	8.91E-07	11	486
P11310	6649912.999	5141207.493	3702609.453	4626798.585	6567990.099	5700492.254	4389753.86	3282673.479	4230503.271	5851168.377	7113436.963	4414205.478	3653943.538	4445591.498	5349334.463	7058184.777	5994157.884	4182626.784	4880665.704	6223026.9	6.35E-07	23	421
P11387	2868259.35	2717656.564	2491736.835	2200239.353	2430697.095	2489468.112	2411768.172	2477362.863	2570005.53	2357860.921	2014778.362	1965800.155	2020522.092	2099665.034	1823229.009	3217747.917	3148979.947	3195170.586	3111129.554	2643574.201	7.83E-07	25	765
P11387;Q969P6	333777.8184	311737.4723	281282.6315	271643.7412	137339.2186	207793.522	159028.7798	224749.4811	282754.3087	162848.3822	234218.6616	178885.4188	154358.356	130929.7601	196332.6749	391381.8084	377363.8849	265288.1587	247491.7761	257084.6539	1.35E-06	4	765; 601
P11388	58168.96577	80939.70383	81784.83648	28752.85647	3540.782075	7542.797975	104080.8416	106390.3869	48589.86028	60027.85585	NA	NA	NA	NA	NA	80677.4996	112530.383	104041.9967	72536.8616	48286.17051	7.98E-06	2	1531
P11388;Q02880	1547453.897	1511587.209	1365213.939	1193133.289	1364574.692	1117428.918	1229453.418	1189784.022	1136486.1	1156473.479	1057634.191	827632.1618	1053406.839	1036345.316	1001012.24	1599010.486	1497402.27	1500370.499	1623369.817	1521549.597	1.61E-06	12	1531; 1626
P11413	3927448.966	3926828.816	4008444.093	4278502.513	4067236.92	4055870.07	3302766.308	3851946.463	4279716.894	3646087.529	5051263.43	5474569.907	5451828.15	5613588.032	5992147.802	3700072.882	3396384.674	3975025.82	4215686.885	3759592.253	6.35E-07	34	515
P11441	257388.2369	319936.6648	295989.9028	245032.9598	260324.86	245652.0548	272069.1109	359685.2287	234985.965	286192.0545	239004.8212	249290.0518	248425.3333	247887.2246	240840.027	316511.0955	356048.7172	359267.3014	338504.616	320039.6292	1.15E-05	5	157
P11586	12515726.63	12274960.47	14431398.43	14869398.37	10080350.93	13865136.13	15780335.11	17219172.84	16789542.02	17621534.2	4086194.418	12747468.04	16066352.81	11763250.63	6051300.294	12448388.15	13476457.77	14303916.92	14797263.6	13144376.08	6.67E-07	59	935
P11766	2715721.04	2862240.675	3558661.766	3588971.853	3625421.35	2745893.924	2511819.806	3098371.365	3314226.964	3203686.563	3350477.19	4343382.371	4859707.958	5020015.277	5979741.425	2483118.823	2557668.598	3287662.341	3283792.553	3453668.875	6.89E-07	16	374
P11908	511039.394	628109.7206	676735.8178	538506.4206	603490.9667	740073.3087	867225.3562	814623.102	713896.912	717541.713	373857.6621	415196.9947	555654.8361	471124.7835	422304.3853	506929.4705	596396.2002	651043.9737	546588.2216	557719.9211	5.06E-06	5	318
P11908;P21108	105708.8317	95112.92092	130493.8562	92693.8197	101502.4624	136073.8851	132536.4302	151462.677	130920.9289	124444.9628	NA	69593.16104	77580.75941	72853.29674	79956.40683	100125.7931	94904.69078	126860.9974	86902.31118	86383.82001	9.45E-06	2	318; 318
P11908;P21108;P60891	2259031.653	2240850.575	2584637.194	2390829.266	2344142.245	2630473.323	2659175.583	3027669.25	2807474.743	2619444.229	1918636.636	2023549.495	2374708.08	2274145.213	2217971.762	2263028.129	2506321.966	2824122.719	2557459.278	2324322.414	2.75E-06	5	318; 318; 318
P11908;P60891	380954.1918	378912.3095	522100.432	449194.2397	320371.1455	550630.1998	380200.8316	697819.3519	373256.5994	352892.3003	89862.65257	264965.0332	429199.5272	357079.7724	328785.1891	381908.6	477226.3874	603484.4614	363655.189	308857.8213	1.20E-06	3	318; 318
P11940	1167317.997	1491197.023	1443518.332	1062238.074	1076015.953	1398480.643	1708017.781	1728659.763	1444598.983	1349207.67	820614.7552	862715.7332	964512.9146	914423.1965	847465.7548	1346355.164	1586748.188	1472973.083	1300750.885	1226868.369	1.85E-06	7	636
P11940;Q13310	2005770.839	2042732.061	2234819.251	1794653.897	1714240.054	2200504.502	2575118.899	2801614.65	2160077.332	2128936.108	1241914.383	1234357.4	1497442.527	1340041.937	1261562.903	2271130.916	2535079.021	2493845.88	2083493.718	1828928.777	6.45E-07	7	636; 644
P11940;Q13310;Q4VXU2	49903.13405	66392.78731	64299.07744	8896.385249	63720.55956	58908.86858	91651.49599	69300.14584	53288.72063	60389.26651	23017.35114	33056.6405	37129.57455	42193.60647	37686.64035	66430.84044	76458.82624	68541.03414	61457.17641	51896.20056	1.31E-05	2	636; 644; 614
P11940;Q13310;Q4VXU2;Q9H361	696013.7082	796483.3589	815393.0345	624430.0928	606095.2167	779164.3631	886721.9357	1062850.563	793740.8145	761709.5643	397227.7728	450950.3665	538246.8088	505690.7194	477792.3838	772244.702	919111.5796	898263.3614	799707.9856	685312.3285	2.92E-06	3	636; 644; 614; 631
P11940;Q4VXU2;Q96DU9	579672.4026	747408.3023	708088.3033	547015.4983	629522.3216	694921.0658	936272.1146	803596.4374	759111.7392	735919.3318	397249.5706	410166.7252	441032.538	483647.8265	424921.3599	629798.1032	806954.3016	748530.3206	643502.3378	640025.7917	9.02E-07	2	636; 614; 382
P11940;Q9H361	2223250.303	2714176.623	2714667.482	1949471.04	2060071.061	2661902.172	3188214.051	3287184.754	2503623.447	2411919.952	1434432.531	1458004.008	1760065.901	1725682.884	1485793.96	2456032.667	3001072.583	2907943.983	2405537.742	2110194.112	9.79E-07	9	636; 631
P12004	6721841.917	9528490.655	10566802.6	8551657.075	8493047.482	9501738.969	11408218.01	13514120.94	11678243.7	10911756.29	1838080.472	2046855.187	5157680.396	4878509.348	3094218.376	6861560.403	9804240.384	10137942.56	9445168.285	7816175.639	1.01E-06	18	261
P12074	163671.713	154651.2416	275910.9524	222710.9733	63277.53614	337450.5925	264466.6538	173185.5461	11930.76429	81321.85593	116520.3151	53410.55923	147729.4533	175152.1527	75944.09545	144262.4613	309994.8521	197250.3226	72588.85766	NA	2.47E-06	2	109
P12081	817454.4325	1015040.848	634481.6309	966374.2887	987994.6539	990054.7262	1090885.459	1069363.411	1125980.457	977790.3552	680099.2157	824674.0518	903633.438	1057070.821	853830.1203	848020.4906	1078672.449	1066783.428	1058533.706	969708.6935	3.54E-06	12	509
P12081;P49590	359978.5643	393884.808	416037.1827	398578.1388	363648.4016	405052.2156	391521.0016	441878.7839	445078.8769	376266.9554	312902.2766	395084.467	360173.2449	375000.3735	375501.3879	350108.9359	430034.4395	436991.2355	409496.0609	357558.432	7.35E-07	3	509; 506
P12235;P12236	325610.9708	277015.0775	288298.9935	272377.8613	345499.9261	336494.169	327065.31	334772.6536	231824.1435	344954.7637	267995.8653	297518.0977	279551.1403	227504.9021	251809.5205	325588.3348	309234.2427	276458.9522	327264.4934	310500.5137	3.72E-06	5	298; 298
P12236	688891.6663	448241.7226	550989.2478	448348.5456	548019.1265	656791.8697	381427.6176	600260.6923	483704.9012	533265.5117	544612.9704	439089.6209	413964.0068	290342.3673	321457.9923	644492.5647	572991.113	529243.8889	523273.3745	458193.5597	1.33E-06	3	298
P12268	4247497.265	5239458.646	6132642.236	4911742.5	4324033.913	6097927.938	6798884.688	8399470.419	6733622.06	5749214.767	2366267.164	2830218.046	4081308.951	3644100.269	2776423.937	4957918.189	7360835.394	6917506.375	5981218.808	4292367.843	6.35E-07	38	514
P12268;P20839	385104.6895	532573.0501	505064.1057	413819.2292	376334.9187	484310.4063	589959.4435	626815.817	527591.9934	503921.8799	221990.7646	280707.4352	386261.5658	302592.7795	294559.4491	405418.947	574910.1831	531269.0701	486478.3024	407380.7287	9.82E-06	2	514; 514
P12270	5360534.263	5596017.401	5105975.835	4546157.239	4935086.94	5176022.28	5257449.924	5287304.961	5032368.234	5088472.35	5123765.331	4781694.119	5033072.257	4506382.379	4336006.389	6256398.809	5771198.037	5717921.384	5456096.151	5290946.779	6.35E-07	85	2363
P12429	166809.1068	363346.9314	224418.2417	211757.7054	323960.6395	158471.9363	250655.8645	296236.9844	178145.545	146472.6557	717630.6505	1375541.713	654065.3297	770782.2095	985375.4067	106001.22	91707.54269	94842.99658	95575.20822	141339.0728	7.79E-07	11	323
P12694	831927.3486	780727.3336	715146.0381	752230.5389	772716.494	709801.8005	630162.628	611595.69	640093.7619	715623.9841	1114482.424	913209.1178	773495.5651	871198.9927	817404.3709	859069.5864	690722.6187	645239.7864	577925.8102	857776.4923	2.97E-06	7	445
P12814	1005432.669	1175029.067	1070172.156	918002.5213	893498.9375	1085306.554	1093964.039	1213228.402	1033844.061	941319.9936	529005.6052	541593.9515	756832.3145	704026.457	592835.5032	1004561.29	1234920.437	1089325.284	1040076.161	913364.8336	6.35E-07	15	892
P12955	517996.0027	644821.3056	655547.6243	674413.484	542211.7617	532999.5678	444584.2636	614645.1219	666557.2528	495299.4637	326988.3084	483211.7919	622337.2757	726261.0518	643415.897	557154.859	696752.4345	792758.6752	865704.9168	571710.586	7.83E-07	9	493
P12956	29047923	28549524.31	30262036.26	30361855.72	29578596.99	28469717.04	28608003.08	28419808.05	29155159.17	27647807.37	30363785.2	29393270.34	32630479.14	33694043.68	32628149.57	29667247.65	29427214.35	30494918.67	29486517.17	28332383.36	6.35E-07	73	609
P13010	19911673.53	20454485.89	21871222.83	20915038.39	19626222.47	19960541.45	18797072.23	20780260.92	20233350.48	18736050.37	20382865.51	21276829.6	22809764.83	22516953.5	23699247.1	19261807.7	20720229.64	23159455.95	21110943.73	19943523.16	6.35E-07	59	732
P13051	81097.01691	147824.9698	126218.8565	58535.89174	107688.6901	78445.22742	189867.6108	188351.2694	113329.2293	115421.3039	60919.22184	75463.31057	55492.14064	49064.08196	64684.87466	116432.4437	195726.661	180332.79	116564.7705	116610.7757	6.65E-05	3	313
P13073	6556449.104	5077817.036	5480815.299	4977514.097	5416447.066	6140477.073	4662978.852	5166301.792	4925736.034	5675490.503	5637203.241	4846814.064	4954109.565	4763614.572	4223539.306	6448410.696	5297963.185	4908091.888	5796706.009	5125512.237	6.74E-07	14	169
P13284	33656.53346	9509.023915	16214.37486	52584.9598	52022.76062	56400.68843	63626.46566	42170.97616	65440.25337	14622.65564	153997.7635	213639.3464	69489.27014	110255.2438	110488.3455	NA	NA	NA	NA	NA	1.37E-05	2	250
P13473	279817.6753	209506.4836	248004.559	235962.2449	227443.1271	215841.475	145677.9274	236436.0117	183443.8479	154620.6103	415525.0749	301293.2381	286301.9986	203329.8523	242231.5938	263433.3471	217868.3492	267761.4256	221762.7547	201010.3083	2.14E-06	2	410
P13489	2526177.98	2915181.542	2906270.413	2798237.35	2534665.892	2537160.714	2739197.421	3038083.521	2762066.592	2257926.054	2936671.289	3956037.044	3590400.687	3579851.225	3627503.313	2751008.336	3085241.221	3436050.152	3270651.842	2709217.502	6.35E-07	22	461
P13639	37712733.25	42686342.69	48744308.14	44674004.99	41474822.52	44548678.6	49530133.56	57115802.08	47787568.32	44400302.28	26504628.67	32046329.22	42343560.34	40280671.03	35398105.08	37645002.73	46823338.37	49623000.26	44380346.72	38304745.41	6.35E-07	82	858
P13645	5500624.136	9835320.722	5769789.879	66525246.01	1594441.433	19317555.78	13415866.57	6564070.979	21244616.16	15071387.3	12370297.95	40752461.53	3867188.273	37124472.1	6921545.77	15270358.82	11465297.37	927796.2986	1089437.527	22598615.05	6.35E-07	28	584
P13645;Q7Z3Y7	13358.56989	34880.47968	42115.23677	264785.6402	NA	104565.5853	75384.97636	15984.45585	100146.4848	74571.37425	61967.62226	209504.7138	NA	180627.7481	18665.11677	57000.29698	45171.15267	NA	NA	83701.3853	1.37E-06	2	584; 464
P13647	4389445.715	760132.4013	1883088.981	15207557.33	147166.0266	2445784.415	1086936.299	734234.7656	2965189.82	2956078.402	1886474.374	21980791.53	1499714.616	3547302.353	1278729.271	2848852.131	2221330.566	40275.32183	919332.7349	11573786.69	7.37E-07	13	590
P13667	3934761.244	4745641.056	3818964.14	3722218.386	4162502.352	4586659.957	4798360.116	4475829.849	4441811.152	3956988.64	4669039.212	4096790.467	3435690.351	3633446.691	3564728.057	3838009.813	5031046.133	4007948.746	3791823.388	3739788.647	6.48E-07	34	645
P13674	54160.17382	71763.52412	64850.06675	12425.42039	47946.73751	46714.09074	78940.05141	73260.38402	17917.57649	69916.2431	20913.96415	23939.36133	22541.14407	NA	NA	77792.23142	87564.04628	78361.95678	63572.62063	65677.78022	6.53E-05	2	534
P13693	968187.6094	1078877.794	1320359.724	1279885.852	1121808.847	1190294.625	1235421.933	1721579.581	1532682.582	1329706.642	610565.6151	848203.96	1061424.779	1151127.598	955532.2801	834622.693	1021360.18	1199710.595	1198019.816	995904.1928	6.35E-07	5	172
P13693;Q56UQ5	895468.5511	1116592.328	1284325.567	1006203.532	984766.9841	1121275.109	1233876.474	1632136.975	1403330.075	1190039.554	510307.2165	756877.082	1011603.36	945553.5718	892444.7662	751274.9302	975179.3204	1139553.748	987763.1416	848942.4809	9.43E-07	3	172; 140
P13716	228166.465	284517.8019	260667.1698	299172.0269	273154.2958	243796.9026	146242.8938	224295.4353	273399.2585	222526.8495	248699.1665	349046.9742	275203.3569	351217.744	380417.5816	303255.5715	449549.9082	400380.0598	508704.6397	361965.8093	2.36E-06	3	330
P13727	198012.4934	149744.8796	190637.2792	137286.5426	174455.5906	NA	NA	NA	NA	NA	NA	NA	NA	NA	NA	31609.28538	55528.00794	58928.28387	79669.92263	NA	6.32E-06	3	222
P13760	NA	123824.8631	NA	134877.6582	NA	NA	175488.598	NA	290583.1878	NA	NA	232747.8217	NA	163582.9483	NA	NA	93974.817	NA	162111.4502	NA	3.03E-06	2	266
P13796	20669311.39	21381607.78	26531649.8	24478984.6	23160241.17	31923673.4	30465253.62	35970576.77	32994330.61	29523511.86	18956792.67	20260980.4	28822737.36	25438210.92	23747821.54	15138428.39	17150193.35	22257868.96	20976806.32	18694409.89	6.35E-07	48	627
P13796;P13797	5129172.735	5665774.287	6752678.034	7217744.708	6508672.942	8740895.236	8599706.709	9080335.298	9176178.931	7678007.179	5122028.929	5543207.532	7798056.633	7543330.046	6572895.451	4192928.447	4359575.766	5627265.186	5897989.353	5296789.223	3.72E-06	5	627; 630
P13796;P13797;Q14651	545711.2521	600278.2168	732410.9348	615651.6075	566571.9181	816235.8603	702268.8612	992267.8331	904840.0673	732392.3662	447014.9519	557928.5942	789127.8806	672182.7603	722023.5226	375543.1012	460988.688	637741.5981	577951.3272	482584.3969	1.59E-06	3	627; 630; 629
P13796;Q14651	726384.0992	375947.5307	930270.1113	1209560.501	506908.7363	1256876.603	779417.7482	1840482.469	1007473.592	804681.0484	552126.5585	414747.2372	988415.4731	745073.9802	421410.1765	639253.6909	626621.6161	891430.8615	576273.3709	278273.1015	1.48E-06	2	627; 629
P13798	2534898.707	2757902.926	3359012.392	3357908.637	2902654.848	3013673.817	2966571.951	3588875.528	3398718.156	3119824.429	2154429.27	2453755.229	3308084.649	3369748.261	3103089.538	2444331.268	2706644.911	3376713.467	3348832.941	2790884.967	6.72E-07	22	732
P13804	9650675.357	8671197.034	7881029.086	8967840.377	9239369.864	9367274.586	8630333.708	7541174.257	8992717.839	8437370.305	13138450.31	10024689.95	8589269.217	9557274.205	8385947.195	9529057.097	8453544.614	8105159.064	8762171.529	8330525.05	6.37E-07	33	333
P13807	118557.7193	90175.56521	114928.6234	146411.7009	119638.5044	119159.2724	92784.60448	146126.8165	92667.69362	109364.5742	186157.1796	116088.807	169794.6289	143399.148	169889.2179	118043.997	42476.82878	111578.5867	95693.45772	84769.65228	8.34E-07	4	737
P13861	725083.7371	714606.2838	727223.0167	728920.3811	866337.7266	748302.6146	739367.711	653426.9724	619029.7933	733927.9234	921444.5972	894944.8373	938499.4458	844322.5191	893698.1248	747957.5493	724160.4867	751737.9042	700381.3129	809728.3059	8.72E-07	16	404
P13861;P31323	259575.3518	266176.0148	260370.2987	235963.7314	256061.2358	238510.5042	228307.6639	241045.1863	248440.2564	225265.0834	269033.2663	268554.7702	245061.1917	262312.7658	256386.5836	366004.4465	395642.6183	354843.3067	347518.9502	299010.1895	1.63E-06	4	404; 418
P13984	360499.6705	382008.9558	381578.5844	340094.4727	385768.0019	389381.3816	424555.4553	394903.7277	394093.2662	431729.9368	106769.6784	230211.0709	339011.9541	169770.605	159116.5977	399862.0315	435729.6878	430022.281	374505.8527	449978.7002	7.36E-06	7	249
P13987	486319.5725	456174.4868	494276.3029	485273.6828	484452.9768	455285.5792	444318.2104	440449.8093	485457.6049	492762.2577	791228.2154	741558.1206	580685.3185	642848.5069	744042.9814	369746.1271	334439.6445	361558.8746	501193.2025	517684.9	6.74E-07	5	128
P14174	34553196.94	42887792.51	50191007.77	49611060.66	48725891.86	46248499.49	52214637.58	52548348.46	54312085.45	50666298.91	30873704.43	37661903.39	50932643.54	55013871.35	53319204.74	36445652.25	41950016.15	49083293.36	50427063.24	50374956.97	1.06E-06	8	115
P14209	414833.679	269824.4832	259738.4186	296921.0394	322663.2226	648215.8822	411609.9815	392395.6843	492905.8201	471860.0802	362077.9909	281860.4862	255708.9128	315071.223	237943.0081	262508.1829	132809.4148	178837.7035	253151.042	277829.8985	0.000115977	2	185
P14314	7539354.864	8814813.508	7742940.704	6912573.345	7433491.519	7596126.952	8812438.727	7373301.334	7579912.088	6974055.883	7782781.438	7449301.89	6921854.901	6929963.936	6394989.727	8414204.312	9079675.761	8100902.241	7810995.46	7757201.282	6.35E-07	28	528
P14317	3394850.043	3901506.852	3983577.836	3402222.907	3488584.57	4428302.318	4385274.659	4720496.943	4360741.884	4411354.478	3092451.28	3372022.019	3965822.69	3321219.82	3431849.339	3576239.38	3730580.876	3976892.31	3433994.67	3494630.21	6.95E-07	34	486
P14324	1206577.327	1215265.435	1471042.879	1281028.133	1132631.511	1316978.429	1194348.755	1719094.097	1403683.739	1224160.807	619394.2439	687175.5372	1158084.899	1026209.52	687000.0305	1197531.578	1265141.257	1602773.421	1490080.597	1050365.85	9.67E-07	12	419
P14406	2882125.574	1973945.043	2296662.087	2121840.242	2212416.255	2629709.007	1697365.979	2056929.722	2175181.185	2140197.618	2489648.794	2078013.812	2102699.991	2000385.104	1690667.505	2918134.595	2081659.876	2284067.969	2546267.902	2117849.616	6.35E-07	5	83
P14550	9016301.971	9746264.868	12249387.84	13776915.89	13617314.9	10905429.43	10211234.25	12126580.38	13044929.56	12389388.29	9986467.302	11748894.6	15559807.2	16711415.97	17217377.29	7091320.69	7086448.271	10021292.08	10289534.11	11968386.89	8.91E-07	23	325
P14618	41031229.73	42505266.64	51969247.45	51273587.82	51667032.05	62967594.92	63543643.24	73415744.66	64585283.76	63779441.35	45080513.84	49372835.23	58629394.41	57327243.92	56288077.47	30238752.94	30084977.47	37469974.61	32009289.19	39499731.93	6.44E-07	64	531
P14618;P30613	4413841.585	4943578.349	5829233.147	5565531.62	6088710.879	7149475.012	7039932.206	7834579.154	7189361.418	7305801.626	4879719.423	6164038.501	6308153.886	6759814.388	6495579.597	3383738.229	3375034.617	3954396.775	3747622.542	5121833.079	7.35E-07	3	531; 574
P14625	18855306.28	21909235.35	19624084.38	16622184.1	17615552.75	22561186.49	24553199.17	22099464.95	20089789.98	18098648.09	21565764.28	18936709.58	16661773.25	16509447.66	15513298.52	17555299.65	21583526.31	18876035.26	17163723.52	15506358.58	6.43E-07	47	803
P14625;Q58FF3	1320543.724	1546827.501	1349512.272	985004.6155	1131586.708	1253896.916	1558484.992	1267535.237	1356410.279	1135622.161	1150184.723	1274777.851	1106278.042	933747.5708	1085243.902	937296.8384	1423529.682	1339799.771	1062106.771	964071.8672	7.02E-06	5	803; 399
P14649;P60660	5569114.452	6315007.798	6006700.733	5636648.039	6150090.58	6260397.289	6835601.156	6630496.833	6651522.28	6334024.223	6442117.602	6952167.867	7133896.525	7134828.374	7020553.778	5359839.359	5344881.14	5621218.057	5445550.495	5979552.09	8.55E-06	3	208; 151
P14678;P63162	5275711.346	5283881.453	5249410.647	4651514.365	4937216.085	5597829.554	5772344.593	5234806.694	5438197.969	5015352.225	4982199.752	4212499.328	4906204.668	5001075.808	4581344.596	5714694.81	5811942.934	5728461.098	5534155.509	5228881.818	1.15E-06	9	240; 240
P14735	82816.52769	104216.5384	108606.1752	111945.6748	92539.84989	113195.7044	81052.34185	112990.467	114384.3692	92742.93042	46224.52427	74750.30532	48320.2314	63820.25273	18209.64683	103759.1361	125286.9469	121235.7747	120795.5516	83775.46607	8.14E-06	5	1019
P14854	7068726.207	5680364.177	5662687.739	5911279.073	6043954.308	6439136.975	5440353.027	5194839.036	5873585.683	6428879.837	6676015.116	5363447.319	5747581.723	5522716.184	4676939.346	8085256.962	5582162.829	6341780.942	6738153.469	6865441.949	2.24E-06	4	86
P14859	117825.0885	128272.1616	115675.6238	126508.8753	131494.1455	114103.5642	122490.2515	109863.7782	111524.4333	112787.3302	112318.6824	120952.7821	122123.5674	132281.2975	125751.7936	136094.6409	135335.5839	122788.9456	135258.1887	141333.0266	6.35E-07	2	743
P14866	18264363.81	17416285.9	16286086.11	15541830.65	16225181.76	16997217.59	16456117.21	16272938.66	16554773.04	16575893.45	18152483.22	14549339.93	15789116.47	15823324.53	14813615.44	19933689.21	17709299.4	18001443.33	17253557.3	17812154.36	6.35E-07	36	589
P14868	3885990.896	4387263.633	4893842.303	3889684.431	3595671.824	4779514.569	4658865.683	5338138.781	4755178.555	3921070.454	3552138.627	3710669.551	4637133.427	3936994.147	3647835.416	3401246.767	4109269.287	5037189.672	4279218.434	3096053.26	1.22E-06	31	501
P14923	314119.56	20505.18902	41823.13396	2086307.41	16080.13365	160438.0364	45534.87433	75725.90507	295386.0584	118453.124	195243.1246	1491335.981	149092.7698	111208.5411	88456.15629	78108.56796	434276.0126	10615.18099	91289.50239	331337.5088	6.35E-07	7	745
P14927	2013617.993	1386122.68	1209412.494	1592594.258	1583469.211	1985890	1637056.471	1543195.212	1434176.961	1733298.731	2474773.611	1472192.512	1493303.829	1529093.931	969682.516	2075218.277	1607610.679	1519027.112	1678632.997	1462674.431	2.28E-06	10	111
P15104	92537.25217	111985.6696	98409.05849	107257.9867	131893.9725	96476.05703	82512.67482	63118.02188	98714.41624	107228.6405	11088.14419	57624.08639	102219.2666	73535.87068	63470.19631	103374.2195	122598.7393	99211.21287	112925.8364	104677.6036	4.82E-06	4	373
P15121	4608181.783	5113363.072	5664645.784	5454984.4	5741152.511	5443250.222	4506462.578	5409391.745	5856305.236	5509316.255	5215048.228	6236890.063	6580027.877	6791686.471	8680860.899	3847524.754	3915556.035	5156605.093	4768184.517	5123158.508	7.33E-07	18	316
P15144	48205.16378	14454.01523	57911.42744	29828.27705	48933.97567	64577.58116	58933.96364	98267.35918	66602.02048	65807.09881	72543.392	34878.95187	73590.87218	29311.96765	27044.21401	6630.13292	NA	24218.54084	6898.773926	24991.64423	8.38E-07	4	967
P15153	10797281.2	11022843.58	12042740.8	11851741.73	12499470.06	11876254	11450990.04	12459325.43	12294282.07	11941336.98	10689084.7	11869726.93	14241717.54	12957685.01	14783803.04	9285718.213	9019109.643	10946614.89	11629283.48	11623471.47	6.67E-07	10	192
P15153;P60763;P63000	4748977.509	5135494.673	5492278.699	5161445.714	5985689.568	5225764.56	4844516.034	6004019.233	5820919.533	5287329.277	4894079.713	5719415.786	6833350.311	5977643.515	7548935.696	3870998.669	4154858.756	5372839.655	5375971.655	5571808.94	1.76E-06	3	192; 192; 192
P15170	522319.1895	593726.0975	644437.6778	442365.0664	525330.3426	586943.2972	652817.1527	692799.4732	599102.1065	513365.1951	239641.9585	268234.288	381599.1317	393417.7884	342945.9807	578480.2445	728400.8066	781184.5897	671114.4364	416961.1028	5.88E-06	7	499
P15170;Q8IYD1	789049.1439	907749.5324	983562.5499	836319.2061	827066.0916	910013.4898	1061870.763	1160295.55	992458.6499	958761.014	454250.5408	468384.3506	827021.0731	740364.9259	621864.58	882119.4108	1043258.933	1113192.051	935498.6145	852166.9559	6.35E-07	8	499; 628
P15259;P18669	1777052.034	2269839.474	2012091.255	2116641.416	2198344.719	2032170.232	2231745.898	2059251.75	2422639.634	2269389.962	1457324.9	1683479.63	2021190.01	2322809.443	2367135.636	1661988.894	1954826.596	1974239.111	2190238.427	2256406.664	1.72E-06	5	253:254
P15259;P18669;Q8N0Y7	2961446.313	3346870.192	3213126.76	3764170.975	3763264.806	3493819.646	3365255.911	3614653.762	3667507.86	3563868.808	2588669.926	2573611.53	3453993.073	3770148.906	3546447.596	2696394.431	3131155.708	3165794.1	3853308.812	3365693.481	6.35E-07	5	253; 254; 254
P15289	339364.1639	250663.939	266123.1758	160990.2885	302083.8915	264256.2029	176967.486	198033.9466	125057.44	141581.3272	624090.2031	370938.6938	410893.2877	191904.5618	319931.4228	363844.1753	288274.8363	258370.2712	149684.4366	295932.9762	2.65E-06	6	507
P15311	3831442.188	7327756.518	7381686.86	6970146.341	7285935.614	7240613.739	8350895.978	5973282.193	5369447.558	8072864.387	3881613.931	4637827.033	4210007.601	7287027.416	5126493.439	5482196.777	4487811.608	4428867.283	6636768.756	3642757.231	6.35E-07	32	586
P15311;P26038;P35241	18337220.17	20290676.69	21979594.64	21611697.63	21928317.76	21361123.65	20568601.03	22553877.82	22868200.66	20810508.23	15162818.73	14851828.13	20210910.1	21635255.88	20962660.55	17699852.03	21019543.71	20932725.23	20893054.94	20262416.13	9.05E-07	17	586; 577; 583
P15313;P21281	881112.3775	944645.8078	914142.3122	936845.1379	1067204.34	1143167.547	1100122.084	1269985.497	1320891.693	1305714.631	728426.5384	824732.4146	900467.595	876488.3976	937369.8653	705077.4268	894640.307	814384.2592	823494.6434	827921.5212	6.78E-07	8	513; 511
P15374	652666.6659	777870.0116	809592.8424	767371.0117	804116.9706	792884.4672	834697.645	871538.8217	837695.8886	819219.8119	415457.9496	507398.5234	722941.6477	710344.5048	681094.8269	627937.2063	775955.7707	786875.9639	820350.1544	783345.5805	6.67E-07	7	230
P15498	269318.5445	287406.5812	319333.8358	313478.8773	236878.0283	334036.148	315808.5577	378753.4256	360911.4103	356460.3277	196328.2363	278791.6861	357562.5735	343447.3071	338961.6017	110377.3429	85923.19074	206596.7191	316677.4419	232214.2276	2.06E-05	6	845
P15498;Q9UKW4	34577.49278	30199.52851	46703.20298	38923.30684	23284.33043	45942.26558	27554.00804	51816.01986	44801.85858	32913.78119	27833.25875	43748.56697	44424.93604	34250.36758	34247.38352	23804.13515	24307.07271	40401.01641	31612.34335	NA	1.38E-06	2	845; 847
P15531	1082939.379	1134823.679	1577805.573	1414314.935	989886.053	1701663.628	1260418.904	2135746.45	1554157.18	1124903.076	581818.0034	390867.3638	1200627.244	1090638.334	723523.0768	1070459.098	1590432.928	1559491.254	1316079.487	525910.1564	3.58E-06	9	152
P15531;P22392	8627662.821	11266638.94	11900715.19	10324013.61	11000674.51	11432259.26	13253736.78	12998005.93	12757954.69	11899986.89	5257623.111	5865724.855	9767515.682	9674075.354	8061086.635	7982494.471	11088114.2	10952426.49	10453709.04	10151431.54	3.19E-06	4	152; 152
P15586	1221797.588	1161996.928	1021575.116	1190334.531	1168027.877	692088.2974	599450.0798	578499.9815	757966.8275	542733.3597	3402134.38	2409439.07	1856150.724	1839098.826	2317585.701	1349141.655	1151807.161	1071884.095	1117508.349	1341306.872	7.30E-07	10	552
P15735	43978.59606	13296.69058	37628.37376	28995.12773	35615.5026	22921.59186	20166.49692	39966.04162	83393.07582	39004.64851	179211.2628	32381.06822	22106.3717	47984.06372	37297.34612	41257.19911	19314.52393	41962.7749	35487.77573	39664.0155	0.004564923	3	406
P15814	58330.99676	39113.47337	62489.01375	16196.49987	11495.59466	95634.41539	93841.25839	102130.2953	77014.33765	49592.2424	NA	NA	NA	NA	NA	27028.81168	23490.35657	29708.607	7364.787939	NA	1.33E-05	2	213
P15848	102772.7253	98345.47831	85040.86542	38959.44257	107232.4186	34698.65181	NA	24471.39209	91467.53325	70695.10381	104382.6546	58726.99055	96261.84558	100937.5349	76942.15327	86427.90918	86025.38189	38505.37853	97990.91802	114427.701	1.27E-06	2	533
P15880	9355764.697	11023950.63	10827789.34	8982234.795	9815998.801	10119015.42	11693583	12692439.5	10557649.15	11156448.55	6766994.483	7982740.125	9067790.976	8477714.664	8273392.863	9382287.193	11114642.83	11176684.48	10811459.85	9541695.735	6.35E-07	18	293
P15924	140899.5779	2750.212625	89544.41656	776307.0586	18394.69511	64322.68888	9072.073867	15811.99006	93919.75274	23818.55068	120652.2284	496169.9009	25695.48969	90269.89045	45389.21719	39788.01707	89036.46821	34906.841	44849.84457	109715.5673	6.35E-07	3	2871
P15927	1480035.011	1336267.825	1815149.853	1874313.442	1707597.131	1596955.425	1464002.922	1790283.469	1732555.677	1525682.842	1357153.285	1309388.607	1814230.618	1804564.704	1601491.002	1618776.543	1800322.049	1985822.607	1640905.217	1467988.776	6.81E-07	13	270
P15954	685307.3876	577921.7203	617629.0817	538111.0497	628886.7214	699219.7134	458318.1504	603282.0432	569174.2505	592811.1191	561416.3317	581059.7899	589425.3225	480010.8183	523716.9952	718028.2299	554753.9253	599067.0037	629848.8577	583047.2721	9.27E-05	2	63
P15976	20968.19364	29477.40439	3271.737898	NA	13460.01161	NA	NA	NA	NA	NA	NA	NA	NA	NA	NA	53950.37958	88847.25431	61805.82406	77906.52012	48782.1988	8.28E-07	3	413
P16070	1142902.792	1114438.741	1243817.851	1282841.265	1392453.781	1800682.753	1930661.039	1700185.923	1628862.674	1835334.665	2029637.079	1818413.38	1560193.081	1537192.422	1565401.897	852413.277	628722.9014	812928.3201	971792.3766	1076291.062	7.42E-07	7	742
P16104;Q8IUE6;Q96QV6	718386.0928	185852.3621	513553.1498	639259.5699	496682.5487	305737.8076	316788.169	555380.6362	529534.9945	522612.9538	487420.7771	466701.8126	593957.658	276399.9709	209108.3779	778927.5893	551369.3475	623508.4054	300911.8476	286752.639	1.26E-06	2	143; 130; 131
P16150	599409.4786	671108.6145	621250.4358	468238.9064	562886.1352	494035.8749	431094.9502	484748.0448	434727.0765	418582.4076	541180.3311	438382.695	459508.637	375933.4747	466446.8184	653565.8315	733954.196	724221.5961	698341.4036	727092.0387	4.02E-06	2	400
P16152	2840642.371	3228964.06	3746636.648	4031530.688	1864919.745	3497539.271	3324805.314	3886995.845	3917736.879	1595583.405	4551425.943	5292585.082	5105694.588	5533274.759	3122308.679	2768881.454	2797548.938	3378993.695	3452882.301	1539672.561	8.19E-07	16	277
P16157	NA	7804.159795	3721.04344	NA	4207.697959	NA	NA	NA	NA	NA	NA	NA	NA	NA	NA	258574.2229	523586.377	289769.2971	307740.1461	193672.0468	1.22E-06	9	1881
P16219	1213813.272	1324542.479	692022.6714	1453000.786	1720364.417	1281103.001	1257631.153	592476.734	1294952.507	1446476.588	2129129.265	2123565.742	819871.5773	1852339.363	1882999.171	985358.2068	938153.8171	759025.5665	1171532.443	1321518.486	9.11E-07	9	412
P16220	300954.6143	313690.8157	260851.3385	260168.197	373345.2941	275373.7129	234104.4829	217884.3183	271015.2474	242782.6204	396844.2215	340440.8055	314361.1807	337367.7954	353028.4199	351382.8362	332800.9241	324126.4481	350233.5363	450625.5054	6.47E-06	3	341
P16220;P18846	582456.0718	659333.8023	516174.278	521872.8101	602337.0322	510627.6682	503297.9053	491782.6268	562955.3935	549794.7787	637484.957	606129.9322	587077.0235	543329.8097	647475.2086	659310.5244	598603.1667	622774.4607	622640.6165	704584.0646	7.98E-06	2	341; 271
P16278	394484.6741	345814.8854	354828.8885	333458.0119	441649.8802	425136.5321	304366.6321	286228.7135	366054.0299	327685.8252	460985.194	326877.8103	354679.288	317001.1652	330426.7877	397522.7182	345573.463	341739.6133	352992.4849	352996.2751	1.64E-06	5	677
P16284	204519.3596	173110.9705	188781.7249	213748.876	290040.9277	342168.4667	211289.0408	222031.8309	252406.6881	290889.1638	352291.0145	149871.175	234490.2013	233159.6311	276425.4138	203116.8976	33752.63296	39237.00403	107961.6669	245715.2609	9.43E-07	8	738
P16298;Q08209	76499.07365	67108.73249	87825.60872	69107.04228	62401.74652	66971.04557	61677.79139	90521.73711	75369.79818	13678.58764	71588.12215	70585.34674	66250.07159	45214.25418	51450.57862	62583.56061	90630.8193	96191.07412	82539.88842	59506.03131	1.11E-05	2	524; 521
P16333	81215.42951	87373.26655	19756.22312	15228.61923	14037.2874	50619.01692	53487.41509	97827.8228	79146.6871	87194.11176	52691.76015	17837.77117	19958.78602	NA	88034.36609	NA	19643.61233	NA	21709.24909	68711.28677	0.002268969	2	377
P16401	126642146.3	125487289	110174330.8	109069526.9	134942512.2	108973774.3	106701613	86676070.52	105625939.2	124319047.8	102876964.3	79552410.54	99509195.31	112109386.7	100705226.3	144975136.2	120081416.4	112224035.2	122211520.4	157289414.9	7.03E-07	17	226
P16435	31376.38808	10721.24277	19036.02611	NA	11516.52961	30618.19887	8340.180379	32292.77584	13095.12335	10234.5319	36941.79623	27199.28034	20012.84437	13511.22104	9461.954556	27144.23392	19621.53689	14587.76263	9182.875865	NA	1.15E-06	2	677
P16455	104421.098	245612.5546	302531.0698	400642.6213	364754.9314	219937.4267	257604.2568	352229.652	463298.0324	374311.9409	230323.4635	371155.0073	450840.2131	519501.0465	536156.3785	190161.5528	248462.4868	278974.7433	369197.8708	290180.2273	7.35E-07	7	207
P16615	552756.4003	569727.1209	495217.0745	456247.7321	546919.2553	481518.251	453105.5252	502450.5653	412174.0833	449582.8857	558108.8848	535749.1945	376894.3225	361916.7172	424604.7349	562860.045	608901.709	461208.2343	569737.5172	535592.2575	2.80E-06	10	1042
P16615;Q93084	325113.9861	329409.696	295685.167	217812.051	303269.2241	242233.8203	233847.739	261172.8778	197125.0657	224545.3176	303971.6239	334787.5325	232178.026	187762.3037	267533.7814	293089.6264	290122.4132	288761.4598	295245.6255	266546.1903	7.98E-06	2	1042:1043
P16885	230047.1012	219686.2189	270970.6204	264195.1673	213252.6352	235413.7675	226179.4423	317031.4765	334177.8407	245564.6395	251398.982	223521.0574	288042.8084	330228.8116	311512.0329	158212.6554	194585.5982	263090.3459	262053.2298	187740.896	6.37E-07	8	1265
P16930	1419553.13	1579603.028	1863069.86	1794044.982	1625105.243	1776378.122	1494555.657	1997955.259	1911205.065	1464185.18	1782219.877	2142246.206	2270522.99	1962398.755	2651976.158	1215704.434	1333485.023	1730620.416	1534371.885	1433260.247	6.35E-07	16	419
P16949	10481605.83	13717786.13	14599438.28	13359331.01	12844730.29	14597861.21	17935418.19	18912654.08	16698747.65	16066188.05	3691546.846	4030854.687	9465615.601	8480035.622	4960788.779	12587614.22	16959756.48	14907961.5	15391970.5	13016015.2	6.72E-07	11	149
P16949;Q93045	7711512.739	9948563.706	10608349.76	9112307.967	9728795.315	10579455.21	11788798.51	11859853.76	11945566.71	11903107.5	2901482.609	3107131.14	6980102.766	6510381.076	4353111.272	8632632.088	11045172.98	10313571.19	10248084.42	9639251.878	1.14E-06	6	149; 179
P16989	102944.4806	184964.1027	162265.0889	111739.8966	139647.5336	146088.1722	207427.6814	188858.8715	155854.7622	192326.8722	86779.93763	143011.5571	111228.9045	116225.292	148949.1503	132240.3187	182933.5149	136362.3844	129917.93	154808.7314	8.34E-07	4	372
P16989;P67809	274225.3099	393287.2165	346693.91	249933.5688	266268.8155	287278.4797	365227.116	373578.6803	303013.4986	287005.0697	165148.5919	172137.572	203736.986	186195.212	183883.2161	305547.0821	431254.8388	383869.6315	337909.2129	274794.3283	1.01E-06	3	372; 324
P16989;P67809;Q9Y2T7	219298.5954	295084.5765	223190.9521	177491.644	161472.3344	202336.3389	263071.7675	298737.4348	235050.0795	253911.5759	25989.85058	26000.97741	118007.729	108370.9699	126599.1003	250451.9932	329405.0879	307594.0277	259666.4945	242355.9549	9.94E-07	6	372; 324; 364
P17026	451434.5011	503825.3814	483129.2638	429267.4046	574726.7108	389393.408	420481.9179	405382.9546	440509.9833	497388.1471	577381.6851	568755.6767	544229.0825	576377.0948	650217.2447	470375.5752	430559.5466	528125.8546	498692.9691	552418.0472	6.35E-07	6	224
P17028	83076.84108	80335.14267	79956.39548	69082.96848	75343.51312	61268.46628	61143.89529	75163.33604	74743.83503	78152.21721	47401.9189	40703.20281	56903.08248	61255.23053	39429.31833	74065.99661	77935.64843	80428.65355	81694.18833	81506.05196	2.50E-06	4	368
P17029	51342.35593	13866.06388	55061.64883	51785.01191	14340.12103	NA	NA	NA	42860.25115	9012.291559	48005.00686	42894.94693	49833.5037	41842.45731	52037.85718	NA	NA	29578.55931	11631.42555	59700.10942	0.000786716	2	563
P17050	232244.4647	251663.6927	256951.5039	237369.0138	237908.8426	171178.1507	211225.8852	209002.617	233538.9848	119541.0804	492903.5132	479145.4194	395446.6651	325815.2757	265390.4908	183796.4007	185827.9574	244719.2282	204536.5147	176741.6535	6.68E-06	5	411
P17096	4657664.336	4429559.572	4380520.879	4811077.032	4452497.47	4112675.669	4571760.797	4065354.56	5367382.089	5126514.808	7212132.187	6990135.297	4729731.809	5824188.018	7429720.192	4804971.493	4252616.5	4098822.024	3739768.343	4750664.242	1.24E-06	4	107
P17152	79107.77217	67596.93892	59051.05677	46438.24687	73205.61911	62667.75778	36191.05023	57618.9726	52511.88324	28571.87225	64730.61385	54552.10313	63819.65294	43647.11047	37659.03905	81544.39255	52247.70311	57706.76274	34301.14379	52195.50981	0.000686137	2	192
P17174	957499.0407	1060287.583	1098627.525	1245696.662	957939.8038	1041301.982	927910.2418	1013092.065	1231891.382	938899.6754	708619.3406	967134.1736	1184065.319	1332641.533	1161660.355	910250.4215	978702.8519	1175749.443	1251126.013	980836.4607	6.35E-07	14	413
P17342	153026.1238	152508.3866	166492.279	248558.5057	173453.7642	94770.26537	82710.88785	95048.78247	157087.131	80938.58312	319437.3893	371476.717	276142.6515	385083.2409	290430.6907	101438.3742	89443.6123	114868.0422	167389.7706	163229.0112	8.92E-07	4	541
P17480	4276942.758	3931690.459	3856367.599	3704822.318	4187971.705	3526357.697	3917341.753	3452125.795	3618478.274	3990343.007	4222167.278	3428267.497	3622148.349	3893058.424	4123191.08	4518819.785	3960832.075	3998783.013	4196939.907	4628312.869	9.63E-07	34	764
P17516;P42330	963545.4419	897552.7642	944261.5894	1191374.732	1506373.755	1067416.333	888079.9424	924862.1481	1173007.606	1225191.977	1277321.303	1484590.797	1349691.464	1482026.861	2452892.814	962138.1419	819404.5223	963194.8342	1154370.974	1328673.64	1.59E-06	3	323; 323
P17516;P42330;P52895;Q04828	1836584.329	2051870.346	2005407.325	2331757.981	2937926.939	1988447.997	1760176.698	1617709.306	2200806.022	2383367.069	2310765.448	3330373.661	2843359.198	3221524.069	5402939.518	1768926.152	1780935.627	1982868.993	2461101.342	3327417.071	8.91E-07	7	323; 323; 323; 323
P17516;P42330;Q04828	1535310.304	1595876.398	1576695.235	1759968.69	2435956.054	1660762.955	1465314.46	1277124.489	1641922.35	1901468.422	1963570.072	2893503.868	2238734.713	2583568.747	4296665.603	1558502.637	1454008.038	1525323.933	1906926.7	2607259.027	1.05E-06	4	323; 323; 323
P17535	62840.89434	79043.74116	67957.12347	57949.77249	85473.01	46602.6365	82550.91583	31792.86282	77944.21871	49010.23567	114222.3977	109103.1669	75644.78672	74390.26177	111515.6839	44054.0366	68203.94604	37943.24422	55425.37228	58469.21843	1.89E-06	3	347
P17542	127343.4805	130134.1126	91079.72343	92950.338	128785.3837	69571.94894	70240.8117	61839.68276	70888.99498	69619.84562	104831.0498	102590.4345	98736.6498	97936.26161	125415.9943	200873.3912	227733.3552	165389.0606	191553.2454	193376.0887	2.44E-06	2	331
P17544	65945.31751	78459.55658	65328.74881	56291.44071	65649.82504	72027.49204	69106.62016	56643.44303	70348.50664	67214.91992	54928.3148	66281.84848	57676.90402	66409.37051	55784.69822	70849.26969	87878.9674	70721.16576	78044.66731	67369.79123	5.68E-06	3	494
P17568	417526.2185	333729.9624	264081.968	291127.9641	327009.7721	332971.4381	304528.1851	322372.6809	303414.6056	287831.9348	371166.1257	347660.5801	295846.4031	244394.1388	34293.20594	372183.9413	353103.4243	294821.1339	407661.0142	259921.2551	1.45E-05	4	137
P17612	161686.4539	184628.3304	165464.4938	154263.5886	174261.3319	209211.3207	196401.7297	161895.9481	163636.07	138301.4696	144364.8401	173785.9023	167082.0138	158444.3521	169828.2674	139988.7782	159846.1716	167843.0636	185656.1914	167537.7158	1.22E-06	3	351
P17612;P22694	307338.3636	85496.37875	99057.33736	261280.6362	330043.1204	258637.4715	259683.5735	269445.2573	52401.72567	251142.4706	328601.5811	381353.3708	394351.0683	402196.5987	364045.1076	305302.1469	355945.4908	389541.6808	333196.6784	335530.26	2.13E-05	6	351; 351
P17655	73885.93735	69944.73836	79731.04682	79025.66977	91572.75412	66332.6944	99298.12583	78076.18159	92245.69453	94589.22159	205024.3455	259207.6089	195417.7393	169356.5556	258187.3366	26158.00882	63026.94945	68786.10016	57991.48428	59913.99927	1.70E-06	5	700
P17706	69632.30814	79630.20573	92359.13716	72177.12407	86560.95621	90452.13135	60017.45174	58759.75652	83630.07262	84462.17283	22520.1589	40747.47732	39701.0255	65079.06884	35126.11952	70365.22618	87186.63083	85809.85364	90715.81095	79168.49818	6.67E-06	3	415
P17812	613744.1991	674612.6669	776136.1838	656411.7181	603062.6092	772374.6446	830662.5088	1051591.154	991461.0527	692476.1053	156236.8407	178908.3012	434030.2833	457473.4801	341091.7244	607359.5554	801653.1687	866594.3565	764315.5628	568487.7024	7.48E-06	8	591
P17812;Q9NRF8	100928.7676	103109.2172	133943.0315	117329.3748	109034.9735	130014.9253	93299.95835	170533.4387	158327.727	118026.8667	5814.94534	67455.30473	82155.89765	98128.11625	27753.21739	93689.69908	119186.2611	129443.4804	130190.7572	102458.266	2.94E-05	2	591; 586
P17844	5451065.71	5656514.166	5523293.307	4256813.111	4278036.149	5816347.13	6434753.091	6437578.262	5158909.438	5185790.181	3466007.861	3057879.368	3498220.611	3254003.971	2564998.701	6017199.199	6624397.316	5820175.02	5032533.403	4205394.616	6.35E-07	27	614
P17844;Q92841	8368008.415	8762973.833	8383276.099	7154960.503	7643646.622	8138902.87	8418741.386	8465299.992	8114129.19	8111499.307	7010702.144	6643312.484	7471454.722	6794690.52	6499099.671	9314513.188	9054602.185	8737746.68	8264394.741	7991382.018	6.67E-07	10	614; 729
P17858	2566121.646	2824665.337	3080813.775	2944557.669	1444271.885	3042584.414	2736524.754	3421046.728	3025005.358	1307524.952	2891688.712	3381883.561	3476751.567	3275794.854	1801148.041	2315447.791	2359188.344	2877457.961	2653861.595	1265536.341	6.72E-07	28	780
P17858;Q01813	201058.9148	235986.237	234383.0045	205659.6035	171086.6006	256766.3657	232409.6248	242527.8932	257603.1444	166513.5152	213924.0201	269064.006	252630.2646	225293.6423	178029.5976	190602.5416	203917.1644	216330.4375	230734.6435	106124.1202	4.56E-06	3	780; 784
P17980	2838099.954	2974284.728	3238176.846	3219998.031	3060946.557	3088410.959	3155999.502	3698415.381	3452359.649	3157967.263	2437131.49	2527318.937	3092113.42	3033576.291	2740169.064	3062984.634	3145380.064	3415899.271	3403388.39	2921939.417	6.35E-07	27	439
P17987	7569349.709	8232425.795	9535412.594	8142166.208	8192586.594	8841839.237	8601979.879	10570017.63	9440484.261	8578161.868	5555979.047	6130826.581	8253127.199	7501095.86	7176843.549	7381716.26	8394156.129	9802642.184	9258331.419	7530445.514	6.35E-07	38	556
P18031	118500.4406	125629.4982	141509.161	136137.8593	122662.4114	153658.3022	165775.8251	138911.6519	135113.5885	143788.9112	178461.5459	155047.6746	166784.3098	150819.7114	155958.6287	131619.4637	178371.5645	179385.5882	171049.913	160103.7086	2.11E-06	5	435
P18077	3743437.997	4239118.493	4132631.485	3332762.838	3469514.937	4241222.108	4856660.585	4557834.598	4236347.896	3952726.215	2790425.923	3077723.616	3286702.104	3287096.982	3144895.85	3911029.499	4871315.191	4417415.399	4395461.612	3258626.205	3.47E-06	7	110
P18085;P61204;P84077;P84085	135859.7482	127655.4743	163229.5791	107771.7821	43735.76221	79608.44539	107770.3012	191864.5185	44141.54458	134178.8246	139988.2583	153779.2559	189571.7517	44133.88273	156417.9498	50601.29202	162491.0195	171423.535	122255.3334	16295.59685	1.89E-05	2	180; 181; 181; 180
P18124	9850511.452	11655705.31	11733289.71	9600556.433	10090078.89	11446801.97	12448791.8	13018444.57	10234542.27	10613746.1	8273429.623	8423206.892	9231145.56	8894794.026	8408141.387	10261215.88	12988492.98	11428074.46	11699205.05	10018494.27	6.95E-07	22	248
P18206	3885898.242	4627070.105	3851551.747	4069904.128	3716612.743	4108188.943	3528370.683	3620566.275	4179873.739	3984724.308	2626025.501	2629992.949	3250013.521	3531004.995	3668267.542	3913141.334	4221902.96	3984669.913	4036608.303	4177557.748	6.81E-07	36	1134
P18462;P30450;P30453;P30456;P30457	NA	195337.5313	NA	NA	3219.60366	NA	198284.1918	NA	NA	NA	4990.22333	149878.5004	NA	NA	6878.694585	NA	153215.083	NA	NA	NA	7.63E-06	2	365; 365; 365; 365; 365
P18583	3916254.048	4684991.263	4094400.821	3876822.537	4489682.396	3917331.008	4072780.584	3955628.578	3858174.682	4076401.957	3882085.76	3681285.48	4186682.05	1301803.799	4237245.932	4206722.732	4256815.945	4233105.606	4336145.502	5045432.763	1.65E-06	19	2426
P18615	395152.2821	344337.1187	343655.6421	428988.5461	420954.579	292944.0548	414387.1398	445662.6529	346300.6319	372553.9978	200196.9488	281670.1239	305638.4631	429474.5438	361595.7251	468180.8756	565950.6404	495891.7575	472051.6171	443623.7939	1.79E-06	9	380
P18621	4103612.325	4332253.373	4559757.469	3668582.215	3698269.352	4518867.286	4707291.46	5423255.402	4302941.62	4457342.978	2999291.285	3176303.232	3695675.595	3482865.337	3284984.252	4365345.268	5163603.785	5243377.867	4417433.472	3271257.579	6.86E-07	21	184
P18669	4109662.033	4610285.685	4947289.893	4969693.104	4790783.599	5127222.115	4931986.341	5666890.363	4848511.624	4949972.501	3327664.917	3732900.921	4873591.971	5258908.028	4957536.482	3732614.181	4546243.433	4782464.465	5003580.883	4254973.071	6.67E-07	12	254
P18669;Q8N0Y7	1226557.717	1528628.57	1580579.972	1453253.183	1689900.536	1775376.433	1304318.641	1845654.511	1782218.708	1566126.92	1092673.65	1286558.22	1380361.383	1699401.947	1649574.818	1201833.151	1475473.494	1471587.445	1666211.79	1498646.134	6.76E-05	5	254; 254
P18754	2497797.737	2251709.483	2049694.753	2135320.698	2266006.12	2280784.066	2272910.771	2070808.628	2210400.222	2155027.474	2599795.777	2212456.045	1919708.528	2083982.731	2003521.387	2726239.288	2467592.358	2243954.652	2367496.763	2340510.253	6.35E-07	22	421
P18858	207654.8301	251886.4891	255155.2203	224457.0675	172010.7488	217744.6085	278944.874	303876.9397	226073.6207	197953.6911	11206.1329	46942.22579	116483.5894	126105.5752	25973.45504	245351.4504	311929.5719	297668.8733	279362.687	199251.5237	8.25E-06	8	919
P18859	1691163.5	1554679.69	1472655.447	1396334.283	1631452.282	1687107.794	1562762.958	1407195.102	1566806.706	1684661.217	1855099.266	1490379.503	1393425.565	1405890.598	1237735.299	1842951.6	1696726.829	1658292.457	1518394.878	1680593.928	1.61E-06	8	108
P18887	909020.2037	917414.3545	901351.4419	947103.5344	902631.5865	861293.8491	803992.5948	883329.578	959430.1846	885133.2187	528662.8468	600406.8644	845407.9183	907827.4304	804502.4681	954538.2177	890832.9611	926564.5158	1007212.956	975132.9967	6.76E-07	15	633
P19338	43281774.39	40022433.31	42891644.9	41606462.06	42562319.89	46172197.23	43963845.28	47072780.41	41749350.38	44970454.95	36354406.06	29496928.99	35677778.38	35375913.04	33293217.83	45458595.61	49475488.36	47416630.98	42908566.37	36693281.23	6.35E-07	65	710
P19367	3692214.943	4056459.112	4017141.334	4196397.96	4381362.907	3863882.804	3704294.728	4105302.42	4429924.791	4063669.728	4521269.189	5381123.103	5130851.348	4881887.841	4621757.06	3257290.098	3462940.51	3687736.831	3777145.636	3770111.797	6.35E-07	30	917
P19367;P52789	250148.4174	301013.4613	296788.1678	233448.4902	264842.0682	279489.0577	284921.752	293201.4432	313007.5381	261539.6647	303993.7344	377357.9213	322745.7008	316101.3067	339807.6537	228643.6943	243225.8486	293711.3613	266215.3696	273281.1452	2.92E-06	2	917; 917
P19387	506117.6651	434620.9775	538793.9177	493656.1541	487010.6036	551940.2414	487570.0834	585797.2145	491121.368	509114.455	456814.1257	353918.0681	491630.4341	433798.0892	375599.136	542237.6004	505874.8334	565880.9294	496048.4462	410739.7827	1.89E-06	7	275
P19388	1134882.024	1078429.157	1038428.663	1050441.982	1076535.867	1007390.292	1183287.621	1020683.369	1131864.34	1065204.779	1103717.242	1004938.096	1094075.226	1147810.81	935839.8876	1283716.479	1089264.155	1116219.89	1183636.376	1163474.826	1.03E-06	7	210
P19404	1133711.548	957679.2306	869916.7573	847329.1732	910486.5425	1049329.358	909523.6965	878828.925	918410.8378	883431.2381	1046763.969	926318.4034	696990.6762	708027.7232	631152.5056	1154837.739	1040384.887	960262.3135	1020744.017	889984.9883	3.51E-06	8	249
P19474	221339.8326	207759.8364	243157.1523	165260.0032	185967.5431	244373.8195	208661.2706	278552.8369	254806.3245	228317.2801	260449.0186	221619.4874	368457.8273	257725.8152	292734.121	145001.8932	111415.1828	173062.5597	193838.7578	143845.5365	1.04E-05	5	475
P19525	568623.5627	646844.1596	680578.6574	677263.9317	656391.3768	682213.6433	763188.5934	848200.448	726121.6667	689267.1609	431202.2984	491122.8944	560747.8001	465260.8422	409626.7853	650442.646	833226.3795	794415.3363	685338.2024	394700.2226	8.59E-07	13	551
P19623	1619745.118	1835237.728	2044533.332	1904720.679	1678159.718	2097604.669	2032901.388	2447490.913	2270990.078	1994683.162	958943.9438	1240147.664	1703974.459	1749322.008	1520081.433	1481181.452	1728913.098	2019357.839	2066077.449	1658814.307	6.67E-07	13	302
P19784	269387.1802	301015.4043	270815.3944	179931.1755	265727.6307	320687.8006	286397.1849	315762.5961	303698.8274	255173.868	212724.0134	170482.6724	199337.407	162902.3668	232039.6753	280172.1554	353317.5296	308344.4932	311164.9699	221028.3958	2.27E-06	5	350
P19823	322761.8345	363087.7212	487491.4197	398552.0737	398122.5165	292771.2994	313228.3932	494084.2688	368611.8794	290585.8881	343420.4502	355938.0071	547043.9875	462822.7267	333392.4333	403100.0627	468786.2417	614346.449	407257.8513	338529.3163	5.89E-06	3	946
P19838	784912.1506	657758.6666	835194.2834	859586.4399	921972.1188	946494.6429	821414.6862	976282.0462	938861.8323	933403.6509	852039.725	816612.1618	920527.3359	983904.4271	880656.7902	794978.3808	621218.9386	720794.5106	886234.7808	829658.594	1.04E-06	15	968
P20020;P23634;Q01814;Q16720	193401.8336	151687.3704	148338.6107	143709.477	173646.7768	161583.8224	122882.1317	126386.3779	126837.3299	137571.0376	236016.8085	190223.8202	161296.5138	173546.8128	181236.1923	159149.7696	109950.1673	118076.6855	145820.5722	171354.3601	7.67E-07	2	1258; 1241; 1243; 1220
P20042	812269.3299	975168.7827	956724.5202	736399.8758	790767.3357	858546.7472	1028255.709	1068693.612	900186.2779	919702.8196	554714.8669	581888.7508	781206.5437	774920.2813	689399.3989	855621.6372	927390.3643	979275.8049	910935.8526	864382.0678	6.35E-07	19	333
P20073	3484854.38	4429482.914	4536527.251	4389681.343	3319507.305	4380781.824	3922644.345	4230082.16	4413743.786	2734476.253	5059266.13	5968730.513	5286048.036	5440093.907	5168514.74	4390544.847	4851683.357	4823767.907	4632180.379	3168485.44	8.62E-07	19	488
P20290	1296920.875	1201276.707	1633139.952	1543575.509	1206342.474	1905733.922	1945089.528	2301320.352	1817790.052	1685409.771	711870.4632	651221.7628	1171842.67	997850.9217	644530.7335	1590386.906	2249198.03	1886808.227	1350300.435	1183391.601	9.47E-07	11	206
P20339	69752.40456	18318.20641	65632.46564	191814.1548	22731.00936	214323.6627	188058.5442	176321.1206	70235.66665	209452.4083	254993.5124	254799.7564	176741.6715	203597.5491	179873.0428	148338.4253	126067.3046	127228.8324	96229.08836	18256.65664	9.94E-06	2	215
P20339;P51148;P61020	294743.2761	312178.7632	409082.1899	357811.285	311375.5102	462086.839	441025.6708	519737.2101	388598.5802	413529.1625	423128.3071	511318.9436	218749.3955	203626.9715	492399.3443	174238.8564	222845.7399	215241.0627	289510.6536	246629.5416	0.000144946	3	215; 216; 215
P20340	391875.6605	402640.3531	401001.4069	303221.36	370217.3059	359123.6597	150521.3665	351790.0143	300500.2714	318969.912	234938.0327	408503.3383	357022.3087	348964.4347	385684.3496	356544.4237	410992.013	358069.9314	350692.5873	350010.8453	2.57E-05	3	208
P20340;Q9NRW1	210202.0934	222103.8357	204857.4876	169623.032	223918.1299	213215.2425	164940.8031	190309.5339	136098.7579	164976.4577	285392.0316	307394.7973	214103.2409	94179.63028	238635.7144	95472.07283	258432.3261	207891.4212	208750.4025	180448.6101	2.15E-05	4	208; 208
P20585	83338.61593	82271.0825	100374.4834	90867.80874	53310.23398	85028.57189	81542.71791	102279.4051	92124.12246	55791.82173	10783.17407	5422.649077	23457.77088	83254.40965	40729.44837	90750.83377	83769.84502	103553.8911	91742.34461	63370.18746	2.62E-06	2	1137
P20591;P20592	30658.69461	47202.11875	40531.62807	67973.26746	38856.66592	22233.09567	71122.22111	33557.32586	53328.40746	54402.97554	42684.49788	105304.2858	92528.03939	90696.62986	52332.83632	4732.72758	16469.34314	16640.1608	44754.96352	8259.505037	5.53E-06	2	662; 715
P20618	2482630.774	2533006.768	3099119.935	3173984.578	2701973.413	3236163.854	3068937.636	3591057.278	3509858.222	2903974.153	1997299.119	2153505.635	3106378.321	2929544.801	2597799.453	2259834.885	2427964.428	3000286.603	2789118.675	2276234.186	6.74E-07	16	241
P20645	149581.7881	176336.3141	148797.7094	104971.1244	138834.4971	171488.4685	177623.0033	181273.9268	145900.9485	160351.6884	125487.0616	180199.2225	60781.77769	49306.16631	115914.3673	121862.671	156091.8973	72795.39671	129469.7644	113205.3066	2.19E-06	4	277
P20674	7309420.334	5559297.827	5633842.352	5765471.958	6250109.718	7079668.81	5884238.14	5737937.34	6010404.442	6601399.5	7280631.567	4964254.724	5655504.211	5732772.355	4663934.29	7965795.119	5911753.981	5890377.288	6713206.324	5924447.691	6.85E-07	9	150
P20700	38096474.06	33836667.35	32348774.8	29205832.76	34988982.02	33872873.93	33338359.22	29760040.36	29793946.81	34940825.08	36592840.56	29395185.44	29854375.01	30511421.14	27819347.01	41346086.48	32242393.84	33890134.11	32016840.71	35312918.58	6.35E-07	77	586
P20700;Q03252	5493502.38	5331298.257	4715956.076	4301492.595	4916877.422	4760827.723	4691088.954	3844354.263	3829258.333	4934400.28	7486237.855	5734814.291	5036080.514	5273031.054	5447716.559	5902641.775	4590941.031	4746885.303	4742571.359	5664251.124	8.56E-07	8	586; 620
P20810	181067.1868	230381.1613	190742.5266	216874.9106	213940.2172	209597.9846	161434.6809	185985.3804	197046.41	213080.4906	303800.0062	398196.5768	270892.3216	349915.1312	343110.3503	198532.1011	188077.7963	214138.2021	228561.2453	244727.4075	4.17E-06	6	708
P20839	360013.1029	607929.667	705964.9483	608991.548	509586.2872	754233.0572	798282.4101	973640.4746	773473.6457	722818.5451	350913.8056	450477.7148	564746.2008	460502.76	427169.9399	601594.6717	830611.1227	677706.1432	671323.1899	229696.142	2.85E-06	8	514
P20933	141501.4877	163767.169	113969.3376	143487.5437	166898.7728	145959.6237	151233.3887	101356.4921	117515.3813	146275.6821	349898.5544	234604.3853	207675.2481	165023.5396	218157.4157	128841.5093	116882.3223	81383.38123	115489.4089	178781.3535	3.40E-06	2	346
P20936	31664.38311	31603.08818	24789.28244	43062.57223	39597.55068	NA	21700.66359	25046.03436	31184.97143	20467.95003	27765.04315	44697.93147	39862.30127	45639.54012	41643.50315	13554.84555	39556.80899	27860.22051	44177.12639	25420.15627	0.000101978	2	1047
P20962	1110323.978	1823424.566	1710062.625	1539522.911	2534553.813	1169766.438	1052670.37	1152906.319	1212484.904	1750501.446	1302785.31	1830665.894	2738148.859	2563150.22	3948377.95	1004733.7	1122186.166	1589858.864	1475845.736	2597477.407	9.02E-07	4	102
P21108;P60891	246402.3526	320988.9295	286771.8621	252280.778	276493.0877	225020.4373	247483.4975	251126.6259	262431.1217	273147.3837	208390.6841	272801.4882	304112.5	258492.9694	319408.027	249570.6287	286711.8493	305965.2447	276792.469	311481.5262	5.67E-06	2	318; 318
P21127;Q9UQ88	854260.4332	832757.0418	762081.2376	807882.5166	783370.9565	790345.757	827291.2633	779755.5879	882967.9134	791781.0985	637012.7349	810413.8862	727383.3818	858766.753	810959.2326	842010.8946	1043494.462	901307.6787	826192.0991	1045021.703	8.49E-07	12	795; 783
P21281	1190750.72	1445706.804	1412461.051	1304821.188	1435347.674	1687443.361	1732480.979	1610972.24	1602522.085	1740746.33	1108902.813	1244020.174	1392551.757	1286987.745	1294105.406	1032458.85	1183295.081	1184925	1229465.704	1349043.609	8.58E-07	7	511
P21291	922861.4385	1058539.813	1127549.45	1270498.507	1157288.908	852049.7917	948762.9206	1029920.111	1208082.807	935960.5124	1101133.956	1646737.488	1596656.958	1686202.332	1791656.162	776592.3951	875594.1838	1051561.649	1126832.397	1151091.682	1.17E-06	10	193
P21333	16430408.43	19157742.35	18010392.54	15037089.95	18029727.37	15791711	18156821.71	19673230.17	16144145.18	16609322.98	16393271.96	17037296.47	18037931.39	14793844.38	21499197.29	19344111.15	21518379.17	20978095.75	20412836.98	20680179.22	6.35E-07	99	2647
P21333;Q14315	55319.10519	72580.51469	64144.63168	41331.49266	56090.49583	36877.87183	51062.96927	72964.72578	41437.16541	49292.28798	37870.09799	52952.83049	62530.96352	38895.87813	79496.93387	60380.91829	57877.16232	78581.10566	65030.57927	69121.77218	1.68E-06	2	2647; 2725
P21399	944312.4299	983548.2082	1118901.459	1058059.093	1155604.059	896635.4529	702105.69	922313.5468	1066804.24	921834.7139	893530.9553	1119958.362	1235893.626	1321599.168	1366302.553	915111.8205	701091.8785	1174693.581	1198406.578	1091170.24	1.08E-06	19	889
P21796	2816534.908	2808764.355	2655423.335	2299839.651	2645686.604	2475491.185	2155345.07	2811783.26	2437324.026	2185242.982	2954293.707	2225568.13	2518012.562	2025323.961	2005196.283	2573853.89	2578703.881	2487087.394	2524218.273	2467809.32	6.41E-07	17	283
P21912	2531367.217	2121940.317	2067706.703	2138391.96	2412582.107	2345426.593	2140691.708	1859751.896	2066077.669	2267317.821	3223386.401	2525324.619	2184207.356	2346341.533	2063456.714	2554446.212	2136271.502	2154680.803	2314820.101	2312937.322	8.91E-07	14	280
P21953	282274.5852	208592.3546	210220.8223	245135.6564	221251.074	282856.312	190866.2122	215298.0713	207141.8649	201668.7985	378036.8587	227202.8242	195327.971	236896.8301	221913.6274	253562.1475	254624.0118	235120.0201	220715.573	177697.903	9.11E-07	4	392
P21964	2686624.271	1892882.654	2540499.412	2132110.808	2436464.837	2385510.245	1882472.336	2798409.57	1946986.531	2340991.558	2462519.109	2256080.445	2656932.623	1386170.564	1886642.978	2332547.827	2208751.081	2363450.786	1784003.326	1819514.317	8.46E-07	16	271
P22033	61490.68574	49682.28445	49196.03308	56061.7702	67214.20276	48482.40433	40345.08284	47101.99191	47502.85368	39494.58689	77621.74728	63087.7677	40689.32939	38713.53085	55155.02434	42557.98426	52650.63126	38611.14981	55493.74326	62966.37161	6.92E-07	3	750
P22059	251875.8511	217948.2926	281099.3111	254091.9168	222684.8455	280745.2797	240176.6634	258733.4069	252886.2573	190168.2073	244006.1194	226759.6794	260700.9387	245296.8538	161045.8453	241679.9048	232324.9977	264242.2412	252266.7633	264761.7699	5.61E-06	6	807
P22061	2567220.463	2933447.932	3211272.786	3035823.971	2879830.064	2144914.182	2260478.004	2687785.873	2630148.078	2244374.801	3134509.258	3436286.569	3866293.95	3395943.384	3249162.284	2824701.693	3203295.832	3554128.7	3052146.386	2779697.864	8.28E-07	18	227
P22087	9542318.109	7975304.941	8458019.074	8209895.972	8104662.369	8432937.23	7938507.888	7056680.125	8164808.684	7759417.424	12466735.81	8827862.511	8487819.89	8767654.289	10865834.11	9561604.549	9168503.835	8620128.561	7612902.213	7659893.927	1.68E-06	27	321
P22090;P62701	223204.1317	226841.7176	256160.1092	173917.0598	155272.9814	216178.9006	229617.0166	262905.3356	197079.1304	203955.0629	274193.1876	180717.1207	197258.0829	168411.0455	183914.6383	204970.4596	254086.5759	250720.2804	189054.1841	124624.2601	1.34E-06	4	263; 263
P22090;P62701;Q8TD47	2877666.221	3340024.579	3268467.023	2458682.744	2679254.826	2995885.763	3383305.309	3452972.975	2890664.187	3186466.841	1825494.104	2020968.306	2506842.899	2237406.154	2270741.011	2863335.899	3331334.485	3157185.885	2820199.905	2511329.369	1.38E-06	11	263; 263; 263
P22102	3989351.862	4905052.188	5186679.503	4872794.56	4529127.837	5033546.335	5566383.524	6345140.799	6216044.535	5315730.37	2197148.687	2503644.517	3764969.884	3976769.62	2992538.677	4244695.794	5689075.682	5535418.036	5458547.895	4154430.986	6.35E-07	42	1010
P22234	8162131.612	9080356.407	10725548.64	9052643.545	8450857.893	10406040.12	11130036.35	13594955.26	11395571.02	10226919.34	3869630.636	4424862.712	8101720.554	6459053.874	4929392.415	8142058.153	10210475.28	11122087.45	9453119.179	8101647.73	6.35E-07	35	425
P22307	1470081.021	1858001.983	1554805.219	949281.0467	1200783.253	1431764.3	2101102.616	1505845.707	1132539.99	1225923.96	1341964.931	1746002.547	1151524.661	899090.326	1078847.156	1499772.971	1973433.333	1444679.694	1135163.148	1244886.838	1.99E-06	12	547
P22314	14057383.97	15548171.24	17669750.66	17978650.59	18671783.03	14408806.25	14234674.67	16816794.41	17414095.73	16223871.6	15222863.86	18494483.07	21013643.44	20397956.76	23061704.03	13613312.44	14583046.64	18520311.43	17638843.83	18082225.21	6.35E-07	57	1058
P22392	773618.0329	745010.3906	933426.5391	928191.339	657500.0136	884200.3088	738578.014	1271248.402	772166.7912	737728.1067	479366.7475	453279.7229	793604.5008	717964.4524	549098.1954	634717.8371	822138.2441	999164.3358	837985.3715	404264.1246	9.86E-07	5	152
P22570	407506.7531	311219.786	354105.6017	430364.8678	201666.9981	404946.9375	273761.8808	300909.2229	420584.8903	291009.1599	532175.4143	367011.4284	312211.8202	423163.1593	200148.8941	380860.6189	174105.7853	320430.0052	393988.8792	231600.3121	1.64E-06	7	491
P22626	91603817.48	88116471.09	84074717.95	84587726.41	90572332.68	91009269.63	88030515.84	83328369	86024248.36	86791521.69	93428365.97	70787359.42	80172422.16	82056226.94	76978190.74	99110861.48	97563896.62	91199859	85523345.17	93564969.67	6.35E-07	58	353
P22670	43221.92801	36557.84936	42602.33751	41893.12287	48041.56126	45324.7411	39427.51522	48626.79837	48749.51329	50320.38685	48600.82942	37825.67235	46366.99597	47739.68081	44098.13385	44091.99493	42465.06233	46651.0564	42546.05381	45591.76594	1.03E-06	2	979
P22681	24174.44328	23589.47623	61907.22853	40173.15622	22278.50917	69996.67394	51463.94658	95253.89602	68475.50948	58799.37334	NA	51569.31699	35730.71495	65725.70335	50493.95823	NA	NA	NA	8975.928886	NA	0.000310255	2	906
P22694	176803.6501	206452.5888	202161.2772	84697.00961	88124.25405	123155.1005	60661.85431	76025.70552	67388.79931	61318.1977	207903.6115	237942.3897	249615.6042	194107.4662	296424.403	227935.4427	216887.6372	252586.7073	276253.3608	215755.669	7.87E-07	4	351
P22695	6875877.001	5991691.9	5682903.171	5188539.027	5799726.051	6554532.478	5665461.449	5158368.094	5635766.651	5668235.996	7857786.311	5930668.264	5592535.67	5276195.208	4263626.598	6608370.153	5655909.645	5632179.577	5637999.438	5094016.769	6.35E-07	30	453
P22830	2038808.085	1801417.115	1653022.613	1937477.003	1936511.375	1962049.064	1914958.489	1553301.628	1752678.433	1938832.898	2322902.223	1867821.665	1804811.925	1922501.541	1461038.772	2449296.8	2450334.016	2028102.055	2236309.645	2006366.736	1.55E-06	14	423
P23193	2317897.932	2897786.37	2754203.646	2824900.171	2923863.805	2684192.566	3059124.297	2831260.093	2949155.865	2678598.751	1498083.961	1720887.767	2669052.925	2764401.184	2423839.505	2713272.653	3036736.939	3011326.066	3223815.642	3125323.822	6.35E-07	18	301
P23193;Q15560	403505.5988	538407.5173	490686.7109	439146.1808	528927.5455	377859.2099	515617.9558	513636.6708	538097.2899	530489.8285	217514.9885	309175.8132	451683.2674	428425.1712	432077.6699	348060.1045	432181.8215	511881.8722	545490.5892	583353.814	1.98E-06	2	301; 299
P23219	501645.5459	447216.8421	114538.1741	149330.3698	716647.2127	192487.7254	52333.43361	NA	NA	7015.469486	3839113.605	4321629.838	1230870.509	1046991.502	3571102.593	701316.4989	675849.5694	296117.074	340764.4743	974026.7512	8.14E-07	13	599
P23246	28010976.54	28177936.31	26145557.3	24679601.68	27361552.81	27522366.73	29497743.39	25993015.55	25967080.54	27419795.23	27370535.59	21803375.85	25184253.26	24457417.72	22291447.55	32146302.62	29527724.68	28673875.8	28188339.09	30088564.94	6.37E-07	62	707
P23258;Q9NRH3	622622.3432	744325.0998	805178.5224	718724.9805	692013.2547	700839.97	808540.1356	745601.576	714971.1802	649861.7515	660501.6371	663315.8163	764377.1339	757888.203	668887.8598	612458.2051	821683.3712	742417.2213	738526.5434	745033.4206	1.67E-05	5	451; 451
P23284	8275322.77	10069769.9	9468359.914	8664805.077	8039697.05	10096724.92	10274226.98	10702386.61	10642701.35	8802882.635	7870119.258	7408789.748	7143053.193	8033800.615	6569410.191	8403982.898	9825977.548	9473704.192	9271851.663	7563669.373	7.35E-07	24	216
P23368	2698630.19	2480974.188	2205662.113	2103007.098	2300764.565	2990167.292	2747813.458	2419302.359	2438599.449	2581756.124	2388484.809	1891955.2	1915982.318	1752720.676	1534007.65	2664438.967	2718410.307	2348312.95	2091165.413	2052356.222	7.70E-07	26	584
P23381	659602.8533	1219227.494	1003338.054	929221.7452	724333.8299	891977.4976	1348295.187	1300955.283	1134273.356	890715.8538	443288.7286	732182.0378	742195.2969	843242.1644	575553.7903	605389.3624	1362193.211	947634.3512	909515.503	606576.1702	1.07E-06	13	471
P23396	10582985.47	11733600.19	13719389.01	9082569.22	9517140.204	12222932.91	12071873.85	15555474.49	11700831.87	10180117.32	8073577.633	8262262.123	10131191.57	8146825.024	8869763.555	10967521.7	12734091.92	13927649.01	11079129.26	9451407.931	6.35E-07	35	243
P23434	453008.2315	410013.3337	424506.3326	440539.1528	502671.9011	477920.5491	389869.3578	414685.1741	390707.7897	464577.3835	421257.3673	337534.536	398723.5007	391069.0892	368011.9584	492224.2297	498988.5532	458659.5892	445617.1266	447007.1204	1.56E-05	3	173
P23497	100770.7922	104547.8393	117507.7036	100699.9481	107111.8175	113946.0171	119320.9171	130278.4882	87672.61326	106086.1653	110401.1631	113585.0464	128322.732	95193.95676	89418.09472	86346.41156	86270.83264	105544.9558	74440.61158	74919.0556	6.35E-07	3	879
P23511	75681.63391	83656.3482	72126.89476	81911.7592	98751.21647	61855.05679	63314.60776	72126.03858	72506.42433	69777.2784	78828.12103	74176.5562	79580.98371	80358.75089	87894.82697	92732.08234	95344.73903	91784.02318	95536.79101	108686.674	7.27E-07	3	347
P23526	5709651.75	6791347.821	7663559.454	7700212.888	6831432.022	7039305.172	7169437.826	8316329.451	8327661.866	6912685.004	4216746.312	5608748.066	6677722.694	8307960.042	7455565.912	5538282.047	6584927.808	7503250.188	8022194.982	6384131.068	6.74E-07	27	432
P23527;P33778;P58876;P62807;Q16778;Q5QNW6;Q8N257;Q93079;Q96A08;Q99877;Q99879;Q99880	544634.3916	879945.6479	469510.4166	927610.8596	1544896.667	606171.81	1278461.68	289412.8539	486357.1005	1392569.915	1381341.434	647395.3028	799748.0041	1181397.691	895084.0105	685278.2497	718253.1849	397635.3486	651109.4229	1833640.023	3.32E-06	3	126; 126; 126; 126; 126; 126; 126; 126; 127; 126; 126; 126
P23528	15419336.5	15491273.63	18892618.53	17865624.57	18257442.92	17489751.72	18870883.09	21075741.31	18200583.55	18916628.35	10049085.04	12102033.68	17902893.88	16464802.18	15021840.23	15406402.22	15767322.23	18887979.22	17479518.64	15981485.61	6.35E-07	17	166
P23528;P60981;Q9Y281	3344325.017	4420331.941	4121420.381	4288664.857	4089423.427	3909928.024	5011485.661	4117843.137	4295411.342	4796420.623	2366921.156	2660651.047	4139802.732	4694679.67	3530852.367	3573986.715	3930455.727	3770183.226	4277370.455	4679013.628	2.36E-06	4	166; 165; 166
P23528;Q9Y281	20077584.4	21919328.44	24652150.48	23665314.75	20040623.88	23984161.69	24997703.13	28124194.73	23485911.2	22545890.2	14462343.48	15000603.1	22529170.55	22722330.39	19049999.21	18916810.19	23592730.22	23646209.71	22460540.19	18413874.5	2.22E-06	4	166; 166
P23588	1310142.406	1910013.768	1656735.291	1467336.72	1463050.414	1656920.321	2020250.851	2026254.923	1845198.301	1781742.135	894138.1523	1026957.632	1334067.58	1248149.412	1237349.056	1445252.452	2180759.85	1889520.836	1706606.132	1612349.73	6.71E-07	13	611
P23634	176339.173	121357.4476	163092.643	133999.8008	178618.3532	121694.3807	86752.04401	142332.6029	90304.92686	93380.95197	210962.9897	188579.0907	172336.9548	154648.0711	208540.4037	151284.108	72761.64866	126512.4428	107869.0888	164523.4462	8.71E-06	4	1241
P23743	72247.87209	84879.1833	94669.05861	70331.06914	78965.06837	90839.16539	89023.20969	112349.3029	102906.9791	99329.4801	97390.95758	134921.9106	136833.9493	119827.1089	138824.9537	47797.6726	767.0500818	65699.82771	61128.36416	69863.24305	9.62E-06	2	735
P23769	25361.17635	23066.40476	15039.46823	NA	21716.47254	NA	NA	NA	NA	NA	NA	2836.581431	NA	NA	13788.42348	19526.71633	22982.1338	21819.21637	23935.88614	27509.71773	5.95E-06	2	480
P23786	1016236.839	936258.2794	754049.9394	735262.9242	785164.4486	858991.223	788344.311	585223.679	769157.3002	688046.5084	1072963.161	993810.1475	733543.4825	698385.0155	561301.3168	918600.6048	766763.1313	724760.0072	770728.7154	710256.7121	1.83E-06	13	658
P23919	1348637.827	1463775.765	1387987.581	1283244.557	1290280.015	1369829.798	1374751.924	1372249.07	1407733.153	1274602.485	1124250.688	1131866.237	1218566.892	1158600.112	784156.3745	1343259.114	1484394.464	1454259.692	1458081.708	1234846.55	7.69E-07	12	212
P23921	378701.7313	525960.9281	730755.0205	424671.4358	761150.2326	574794.9682	587747.2604	952451.0959	520125.085	781615.9057	NA	5331.281266	161322.112	42070.63763	451671.9382	205961.7184	417735.4658	631811.44	225601.1369	608181.3156	6.72E-07	15	792
P24534	4539879.513	5263639.83	5249720.483	4970784.191	4864431.547	5055523.396	5960707.869	6238274.123	5748535.792	5635824.99	2752077.712	3362845.436	4301129.572	4235219.245	3474683.3	5396583.233	6220895.106	5623061.811	5431644.637	5015940.222	6.74E-07	7	225
P24539	1258085.311	1127837.758	1135687.845	769585.1875	900550.8277	1091170.906	818126.8096	991306.569	850506.9875	942283.4861	1022462.021	994672.4409	1063396.664	800093.8434	848761.1202	989672.5149	972352.3459	1014750.989	1019123.567	805899.4364	8.15E-07	9	256
P24557	214018.9185	228567.3371	215966.8092	159891.3054	198880.4303	183436.2063	159990.8495	171344.1849	110868.5612	189657.0574	238925.4924	288208.2945	189424.1583	157015.6594	175022.7304	210468.2056	240629.7488	194366.665	222974.2309	169640.7143	6.35E-07	6	533
P24666	1776880.233	1733773.346	2383152.146	2216475.868	1928226.705	1958543.308	1861139.549	2538652.493	2241892.672	1885177.736	1454158.168	1649308.77	2457745.913	2221445.343	2169375.941	1686081.212	1681346.458	2350648.077	2039737.612	1963669.779	1.11E-06	13	158
P24752	5013842.834	6202369.969	3427116.644	4225028.656	4890422.537	5291768.701	6566384.389	3785099.723	4446492.328	4846827.473	7504053.115	7204609.539	4035858.176	5006670.842	4506221.97	5154649.574	6474024.059	3686079.323	4804636.695	4635745.212	6.48E-07	24	427
P24928	1385315.156	1314753.957	1374444.502	1234636.726	1415893.981	1326371.233	1191454.365	1325987.036	1444120.306	1394683.764	1305881.982	1010930.876	1062366.212	1131818.015	1084228.348	1414481.386	1430804.477	1521311.076	1437775.13	1419993.752	6.67E-07	24	1970
P24941	75167.74245	100232.0296	96063.21878	NA	76586.99423	27412.28258	27276.44903	103254.0421	41571.56877	49865.85231	9362.302714	NA	44294.09372	13565.98855	54273.33663	104634.0171	135735.2112	148996.6641	123868.0794	77443.70605	0.000126205	3	298
P25098	1110657.546	1090229.815	1342047.543	1306428.651	1091859.994	1300563.373	1410122.362	1589251.038	1422553.191	1238028.97	782084.1908	1033564.349	1170278.397	1218645.932	1146472.766	917387.4494	919103.1131	1132917.653	1082646.53	981302.0156	6.72E-07	13	689
P25098;P35626	476972.6184	521290.6845	620121.8426	595734.5166	544411.5541	629505.1373	634062.4073	734893.0823	675557.1518	606443.7831	376933.8139	435827.5095	566925.4062	590123.6197	553721.2524	408522.1959	424373.524	546012.5479	551027.4457	495468.1254	8.62E-07	4	689; 688
P25205	10784846.25	12389843.09	13612177.62	11835901.38	10776485.39	12594878.02	13779025.53	14856457.25	14040778.88	12351807.96	2528469.519	2682425.498	7668701.89	7356462.926	3551810.788	11787189.15	13562611.39	14815783.39	13917243.74	10737079.69	6.72E-07	54	808
P25325	777914.7812	717578.431	784875.1203	820712.6978	819907.77	896814.0788	955445.3528	991876.3221	902314.1297	918245.2283	270334.3783	216267.4278	448123.683	561638.5958	348863.6255	1087797.804	1682276.378	1217701.843	1486082.111	1015746.207	7.83E-07	10	297
P25398	7150408.636	8255110.697	9139383.297	7457798.571	7564590.045	8526760.41	9433915.032	9888383.126	8426370.694	8104749.972	5989880.439	6422436.277	7931655.89	7821456.083	7332661.24	7693936.083	8183710.429	9185158.51	8737656.301	8187944.356	6.35E-07	20	132
P25440	41726.90053	59605.01569	69026.58155	52709.50009	57380.49882	NA	57472.1242	70860.0737	93044.76566	76882.20336	73068.87315	50682.23539	59489.70216	NA	NA	60692.1401	80442.82522	40736.57632	23801.14871	54296.13172	5.68E-05	2	801
P25490	174402.1922	174680.8342	202433.5765	140461.8695	150151.9278	139389.8185	201218.6454	183107.659	179009.5806	161821.368	115194.8422	136417.155	202657.3566	168610.4703	177448.0805	144553.4154	205607.3883	196788.7131	194212.0055	165488.2838	5.17E-06	6	414
P25685	1057093.954	981178.4679	1101239.595	1039935.532	1091544.685	1093020.144	1009327.518	1054619.967	988227.3374	1084833.081	852824.2618	845224.7178	1127456.054	1147799.993	1095625.302	1062057.213	1021022.695	1006109.505	1019511.103	1064023.336	7.83E-07	9	340
P25705	74621679.36	61455218.21	62083049.92	57094020.07	64515536.11	70148169.3	62743847.69	57502764.66	59586974.05	64148587.87	82844293.56	68293471.69	61751363.14	57447307.28	52316886.84	75395218.68	63147064.04	64693616.5	59304464.36	60013787.22	6.86E-07	54	553
P25774	215754.2943	221014.292	71232.58493	226273.4405	148068.2854	268357.5355	249484.4542	112110.5125	249035.322	190805.0296	387845.7466	371044.9116	90311.31422	297735.5328	200976.7061	197461.1968	150944.9484	35462.38094	191266.2975	67008.34729	2.17E-06	5	331
P25786	6284713.308	7039489.891	8524541.111	7910068.18	7017443.041	8209957.871	8174207.423	9650957.236	9091201.53	7777083.435	5482648.428	6165016.176	8195483.609	8374528.962	7427339.98	6043619.056	7124892.942	7785586.353	7550608.266	6621767.264	6.40E-07	24	263
P25787	3767244.749	3757414.102	4625705.061	5039626.323	4517137.314	5024817.139	4570238.294	5626397.309	5444403.607	4568860.928	3268695.488	3296000.234	4820001.729	4623328.053	3908092.673	3711757.257	4101391.58	4606450	4435007.256	3739612.456	8.76E-07	15	234
P25788	3160102.833	3968062.354	4116511.646	3964785.21	3626639.034	4376059.268	3754862.936	4449006.438	4503079.207	3747905.753	2878148.873	3127433.18	3864499.086	3915514.525	3781266.2	2925111.829	3638362.215	3996546.612	3917741.708	3371133.651	8.54E-07	16	255
P25789	2597377.438	2721872.191	3239120.509	3091886.67	2780023.615	3468842.752	2922689.908	3543811.352	3532479.825	2930905.654	2174627.474	2448933.057	2926188.285	2883343.775	2728946.014	2445121.955	2672772.206	3134811.84	2779943.132	2440198.229	6.35E-07	14	261
P25791	42229.96835	42684.90173	56995.00334	35168.51204	67592.92478	23789.04323	24671.92223	43547.09979	35850.24802	41329.87919	15119.94504	41470.97195	58794.78002	38467.34505	78620.46783	38338.4482	63956.29787	66045.99835	74440.64889	69782.81242	9.04E-06	3	158
P26038	36604043.09	41360864.29	42514673.19	40601273.19	42282070.5	39791302.5	37728447.8	41922537.16	40447572.85	40996217.65	30395382.81	30369049.6	42208269.97	41263605.21	40856049.51	35733471.2	40669696.37	40919933.67	39333659.91	40858057.22	6.35E-07	72	577
P26038;P35241	2173609.367	2124928.482	2485614.344	2473737.962	2132916.206	2326906.137	1798090.955	2615112.943	2730825.958	2040096.766	1673828.006	1489078.344	2317907.2	2371648.978	2306421.683	2078630.164	2489233.707	2271190	2275032.828	1594275.597	5.24E-06	5	577; 583
P26038;Q8TAM6	1322310.558	1766165.327	1668553.618	1682689.374	1651560.907	1696200.678	1851176.13	1626050.246	1842942.829	1790488.394	1313812.409	1322232.77	1603133.641	2020539.689	1927237.527	1420110.782	1755343.467	1659600.7	1604553.426	2000814.187	7.78E-06	2	577; 284
P26196	1446977.415	1548664.36	1617745.808	1344001.109	1371789.65	1532035.584	1521972.686	1687773.34	1632044.697	1305159.601	1123844.491	1247661.628	1285198.397	1252124.786	1264651.799	1461017.694	1613960.86	1699446.259	1518335.117	1355542.214	6.35E-07	12	483
P26232;P35221	62317.81998	52705.09945	59832.29079	53039.97104	86045.36825	70463.01401	13545.07233	12718.94701	65821.72586	82719.38838	83383.88274	78366.07702	76791.59953	77657.13102	88654.61957	70636.32166	14818.24809	12805.21371	81809.34773	96624.92324	6.95E-07	2	953; 906
P26358	702557.613	918989.1956	975706.5409	544179.7848	613221.1749	805600.3702	1158721.944	1311156.487	842029.0822	836839.5153	63458.3727	111982.9568	293512.6791	215932.8037	132151.6245	787145.8552	1027395.175	1015695.955	774257.3433	599800.0036	1.19E-06	21	1616
P26368	3836515.352	3810098.214	3757271.464	3515413.075	3679989.465	3919469.632	3643377.066	3818743.421	3973596.028	3786165.387	3501969.627	2870380.394	3581194.743	3305902.805	2981251.4	4202561.83	3900010.323	4009921.826	3807633.413	3644639.787	1.02E-06	16	475
P26373	9649340.563	11788059.53	11016052.64	8932042.582	9986361.604	10819720.37	12901467.76	12188720.28	11070350.21	11553482.25	7273181.018	8684458.342	8225194.663	8113452.144	8930760.734	10604653.41	12832245.44	11708368.53	10699070.37	9313022.674	9.23E-07	19	211
P26440	2957221.288	3394217.528	2755712.921	3255007.024	3969841.705	2752762.04	2888037.534	2246814.606	3037906.101	3092173.418	4915630.946	4883182.054	3591691.74	4112395.184	4166356.669	2926804.648	3305523.301	2744578.98	3161540.063	3695783.211	9.08E-07	12	423
P26447	5090880.219	6786371.121	5796575.174	6038254.319	6187475.259	4287669.69	5143915.654	5092475.235	5123676.756	4878143.863	7549677.174	10913519.64	8998790.996	9954590.457	10189275.99	7474074.077	9959341.016	8971393.051	10892487.14	7662410.657	1.81E-06	7	101
P26583	20870882.04	23116004.16	25564821.68	23346978.9	19439266.38	18836112.55	21404567.85	20534463.56	21573625.57	21048797.38	14081935.72	15394190.46	23175666.11	24140169.01	25208297.03	23432504.45	27200058.14	27176085.94	23949440.54	23927717.97	6.35E-07	30	209
P26599	6306274.423	5336374.995	6075052.775	5461889.059	5783493.894	5790959.003	4813439.618	5208394.125	5619328.577	5179706.466	4963776.806	4819515.379	4776182.546	4369278.928	4701888.92	6430973.927	6720148.146	6897081.613	6069421.706	5379090.424	6.35E-07	18	531
P26639	2251084.255	3580899.457	3227827.68	3008148.769	2953277.357	2879603.094	2788428.87	3469185.943	3224114.18	2600100.142	1279540.887	2256581.998	3001616.011	2539202.126	2596732.596	2258762.528	3047315.938	3287787.198	3349616.582	2757496.405	6.59E-07	28	723
P26640	2557254.847	2782156.554	3108239.123	2971303.075	2608127.413	3010387.02	2840392.84	3547909.658	3266916.197	2692656.076	2364079.459	2933817.661	3419309.884	2956761.157	3108818.676	2693532.434	2724452.765	3556594.426	3407685.901	2713916.661	1.09E-06	40	1264
P26641	6549008.265	8669062.549	7972288.521	7106398.772	6643176.925	7323691.822	8397117.19	9017045.449	8249534.243	7116512.635	3922512.259	5386458.049	6310974.314	6273959.925	5503083.289	6904764.248	9469488.43	8838041.353	8432476.469	6826961.115	6.67E-07	21	437
P26885	972711.5771	997298.1713	997026.913	915313.7185	938203.8911	1036071.898	1077591.073	975757.9252	944121.1293	899903.9798	1368729.3	1191531.813	1018558.171	987743.3536	1021073.59	979755.6054	954807.2955	983319.1355	951055.1552	931017.0683	4.35E-06	5	142
P27105	153891.0644	125907.1301	122697.9049	97589.16832	115638.7059	140762.5005	113254.0381	111383.032	101163.0553	83895.27652	266893.9452	221735.2182	152154.4493	129391.6379	178395.452	125666.7805	82235.07658	96690.57764	98609.30266	128014.913	7.67E-06	3	288
P27144	223669.0245	247340.5549	422348.3136	33832.87268	289255.7513	320444.2147	397389.5931	420897.8749	233821.4721	338830.4771	272177.6959	253592.9214	431099.1441	185623.7999	244038.5873	134229.344	132995.4925	365911.8218	86143.1583	209419.0777	1.96E-06	4	223
P27348	3963505.588	4791412.517	5106241.423	4691009.954	5339143.313	4637487.697	4671080.95	5324867.049	5258387.768	5311393.105	2644914.383	3549774.819	4676827.299	4848208.283	4757271.762	3918258.85	4383468.737	4876733.89	5083833.188	5145113.269	6.58E-07	22	245
P27348;P31946;P31947;P61981;P62258;P63104;Q04917	6365558.021	8829780.108	9112774.382	8008016.665	8093522.368	7770850.176	8036329.311	8753104.554	9287838.211	7968922.338	5768905.723	7426300.479	8452053.235	9361861.135	9815497.936	6370601.718	8231516.91	8939257.39	8261732.373	8240574.82	7.74E-07	2	245; 246; 248; 247; 255; 245; 246
P27348;P31946;P63104	1201005.439	1490727.68	1459646.875	1408477.01	1643534.49	1460682.591	1465351.074	1458713.065	1690671.245	1483526.47	1135430.425	1301125.506	1499886.494	1546782.031	1690201.821	1141533.962	1339646.774	1508401.704	1452544.953	1282863.432	2.66E-06	4	245; 246; 245
P27361	205873.7657	126811.325	168532.3422	155521.0604	220054.6723	127146.04	131245.4727	179130.5851	254932.2513	162286.8286	185404.1925	231892.3023	215907.0395	238038.2414	215734.1859	127089.1065	211549.6382	160887.8005	227045.2742	108806.0596	1.40E-05	5	379
P27361;P28482	50118.5287	117923.6541	98677.63816	100842.9604	81193.18095	105048.4911	65924.49395	141543.281	88302.38301	110685.6592	48152.81354	140356.1899	146958.9727	87528.31749	144161.0898	95443.8073	58452.54775	91549.69313	87448.64758	36234.00169	9.67E-06	3	379; 360
P27540	32106.13582	38148.32637	33884.4098	28406.4637	28512.27367	32432.58716	40889.8957	32323.61618	12879.17017	31653.69566	10791.11001	35972.03887	32823.71229	29620.47944	30683.93267	40797.03988	30851.84219	39252.37597	34919.18516	38549.75389	2.41E-05	2	789
P27635	758250.2452	839529.7832	868834.2327	675031.6637	702222.3579	829816.927	934131.3786	1042928.879	660849.9216	647010.023	552872.7376	535098.8694	696762.5847	606675.1681	597599.8885	787213.3987	946092.7788	888293.4673	818856.6817	510271.9277	9.46E-07	7	214
P27635;Q96L21	5980464.82	7325211.175	7049213.887	5500589.293	5975137.619	6638040.69	8115811.627	7994005.794	6246059.188	6126270.917	4322032.81	4698333.699	5971868.689	5456543.968	5310224.536	6189030.533	7329647.122	7161545.842	6704957.675	5255162.68	6.35E-07	8	214; 214
P27694	4491347.33	4324050.518	4962130.759	4903667.794	4440126.576	4192441.361	3978217.198	5000584.319	5306012.887	4315170.83	3400968.41	3548690.638	4794228.642	4990683.584	4347437.159	4663987.591	4652767.492	5430930.333	5046369.701	4597497.234	6.35E-07	36	616
P27695	11778812.71	12074041.14	13589791.8	15158690.39	14043390.39	12122174.62	10740932.62	13946268.97	13670629.5	13327978.07	10934132.87	10705307	15334398.51	16747144.68	16957548.82	11993923.76	10585757.39	13657736.58	14955549.87	14010372.14	6.37E-07	31	318
P27707	836513.1554	815697.7065	837343.9092	1027703.916	1018027.407	1300198.828	1083790.076	982217.392	1365560.852	1375678.848	522538.5081	472445.388	738441.8787	973520.9762	739079.402	747412.7434	789264.6302	815651.9219	1036837.843	945556.0499	2.05E-06	7	260
P27708	3928386.091	3963494.021	4866306.37	4181038.16	3851256.537	4684085.482	4255014.109	5501124.709	4634130.511	4428629.457	2658311.612	2620371.635	3776171.477	3465980.615	2776131.792	3623946.331	4194287.718	4680542.828	4558191.07	3600436.084	6.35E-07	48	2225
P27797	13348232.1	15020217.67	13722911.46	9653254.037	10906052.07	14398489.99	16432823.21	14732197.47	11496845.78	12430556.46	8112421.456	7108911.456	7888776.896	7211516.997	6540009.786	11719087.42	12299498.54	12799925.81	10130953.89	9591291.609	7.42E-07	33	417
P27816	1939296.652	2582915.722	1915952.018	1969722.99	1952966.524	2417722.655	2952542.849	2539427.733	2696575.521	2435650.87	1911322.602	2496436.972	2223081.04	2172603.952	2312173.386	1890307.178	2477935.202	2004453.277	2087876.209	2167987.753	6.35E-07	29	1152
P27824	6575742.383	6085545.148	6119548.462	4936911.299	5319884.191	6348490.696	5239771.993	6242594.264	4584240.47	4946975.161	7713457.018	6154057.612	5011337.697	4673877.163	5515367.055	5650450.466	6366834.371	5519905.687	5343208.779	4364871.808	6.35E-07	19	592
P27986	109271.9635	122587.6714	135903.5901	140221.2445	133470.0759	141259.6111	140402.6048	174302.57	166673.6437	154260.3043	72170.01555	85503.04282	139085.6384	122605.449	111909.5038	89769.45315	97055.66749	136295.8173	102775.8774	124438.824	1.76E-06	5	724
P28062	2152966.622	2353043.913	2846515.206	2508448.451	2292942.317	2955796.268	2735596.671	3056085.119	3026051.296	2536007.057	1935081.203	2004483.855	2763561.597	2740928.734	2419262.704	1920170.632	1951666.001	2613873.795	2186195.34	2095314.677	8.29E-07	10	276
P28065	2523423.093	2841472.45	3631678.499	3592718.45	3338702.724	3716473.896	3244709.87	4018033.93	3996478.755	3876659.517	2905715.323	3259042.496	4031930.336	3606685.396	4290532.261	1809920.974	2259074.319	3195016.819	2590292.256	2985799.894	8.32E-07	12	219
P28066	3099644.444	3254637.737	3987301.006	4042808.386	3524465.051	3977230.358	3640664.328	4556502.732	4555374.351	3860622.142	2682025.874	2978733.843	3875851.687	3845239.111	3526469.341	2971185.569	3434164.052	3836935.629	3641490.356	3190080.771	6.41E-07	13	241
P28070	1686914.396	1873543.022	2072819.477	1880496.208	1754375.349	2109752.852	1893149.41	2201900.409	2258021.896	1954532.167	1407367.14	1564053.968	2017282.92	1929697.96	1927285.098	1412072.095	1733428.442	1992218.641	1822378.86	1556000.061	2.57E-06	9	264
P28072	1130512.194	1251078.341	1326997.094	1172097.287	965834.1754	1127188.047	1156226.213	1398188.885	1299728.302	981048.5854	515631.8432	471182.9366	673905.4693	949487.6385	349576.4326	1318300.248	1450978.552	1469133.467	1611253.486	1226363.521	1.72E-06	5	239
P28074	57064.02566	65367.74713	28019.79981	61206.42448	25331.93048	31966.89757	7654.84632	31808.44245	39527.72689	19693.20132	8547.536965	16013.23683	NA	39577.28519	NA	81506.90043	98601.5437	76142.56582	102254.7101	53645.33052	7.83E-07	3	263
P28161	191140.9794	175686.1662	248501.7811	201283.3592	194080.6379	223473.3696	144402.2377	210692.0562	169505.1027	157814.6662	383979.3479	408481.5441	427636.6865	316164.8614	497253.2872	167272.7306	169077.8707	222532.2457	179779.2853	147726.3125	7.11E-06	6	218
P28331	5866034.697	4773294.004	4317969.031	4405914.775	4549974.74	5320971.752	4382357.596	4207634.699	4728511.56	4595189.824	5660294.449	4444143.287	3903271.525	4045682.225	3135691.094	5783410.902	4591379.814	4838047.151	4969188.011	4284021.377	6.35E-07	37	727
P28340	669248.3533	720396.1731	850776.0898	698348.3818	563699.5333	951795.5128	986209.0823	1196608.933	933116.3177	886721.1004	14084.86226	142573.4967	478406.2665	397951.5835	66548.32282	517170.644	763212.9306	794001.0549	763899.1442	506621.2633	6.35E-07	18	1107
P28482	939280.25	1289007.709	1315304.571	1292848.85	1264604.414	1281460.316	1379956.248	1404026.133	1362427.266	1302407.295	1134273.736	1361751.258	1510040.716	1520304.838	1420436.102	915379.9679	1269019.243	1331719.481	1244787.903	1252147.659	6.72E-07	9	360
P28676	517676.3432	610389.9671	642862.6444	543775.7571	605287.4442	884659.1804	741662.8861	860289.9693	800175.7609	727614.1132	477861.8444	536729.1115	712114.9109	716390.1324	548564.3958	324680.3468	301852.483	460022.4862	391518.0742	450462.4752	3.49E-06	6	217
P28715	44584.89746	56361.82454	47780.43012	47581.02301	53247.85182	40367.46625	35347.66229	47725.45008	51164.51567	56360.55248	30604.24147	40464.0588	50533.29695	51298.30723	35222.76428	37873.70834	48468.28477	45856.04363	36707.85093	43638.29363	4.58E-05	2	1186
P28799	328951.3756	315370.1377	278666.4422	223282.7417	270529.352	246894.7114	251036.5427	248366.3449	214123.7853	245865.2991	466579.5425	391165.6196	342685.1627	294842.2696	324706.566	291827.8102	227016.9847	290397.9006	242080.8307	325386.6386	6.67E-07	4	593
P28838	3884626.038	4465296.077	4836913.6	4657265.791	4774372.937	5231702.408	5123248.793	6383158.938	5521310.612	5622801.78	2878322.806	3076212.813	4297331.55	4200404.443	3442988.401	3848275.745	4914320.025	4840130.352	4980601.818	3864520.408	6.35E-07	34	519
P28906	172751.9568	173182.0004	158663.9918	178942.741	239968.9939	288093.6707	173365.8496	169404.2352	221070.3193	233191.6497	405798.8285	298994.579	198856.6	224537.4349	334870.3984	153887.3937	136503.2887	132049.665	165482.8089	236906.1749	6.85E-07	3	385
P28907	97327.19454	103948.8705	71163.8036	84700.68988	62232.77199	8949.867594	63211.99726	61979.05349	67234.25899	41759.45871	NA	NA	13482.40839	23396.32426	NA	108287.9993	106876.8299	92081.04042	143716.1632	68495.83997	4.60E-06	2	300
P29083	29515.16584	33710.05189	37330.03031	36340.38399	20228.13402	27594.99697	19136.4988	38378.86934	39428.3616	29043.36802	NA	12591.6225	16188.98379	18650.50814	24503.41499	30391.87383	44465.20459	39614.62692	45390.85736	33294.13076	5.49E-06	2	439
P29144	2135498.478	2092959.197	2597801.492	2252015.522	1858313.929	2205056.455	1881745.943	2622136.51	2566753.289	2073154.635	1493891.005	1533127.102	2484119.192	2142268.575	1923705.176	1847206.745	1734002.788	2601397.092	2093095.955	1712873.005	6.35E-07	34	1249
P29218	1252651.896	1483247.699	1064107.478	1088077.727	1665566.293	1130524.289	1053896.576	787619.6991	804294.6275	1226756.545	1440784.126	1793402.123	1265377.631	1446673.169	2116988.434	1321642.165	1585572.667	1199355.415	1254093.357	1621369.803	6.27E-06	13	277
P29350	5019730.064	5625953.326	5761905.215	4385020.041	4878873.587	4157688.4	4333684.88	4852137.693	4347914.206	4312676.021	3998493.773	4072396.968	5438899.829	4400124.802	5106478.004	4508709.192	4489213.21	5460354.821	4524075.583	4743178.944	6.35E-07	34	595
P29372	504903.327	380127.8186	217889.1762	532301.0319	546645.3385	635603.2634	535704.7716	270036.9434	604706.9832	648746.0921	526995.5346	481659.5507	300955.3181	635409.7614	564076.151	402552.1832	257349.0416	184651.6405	413305.0166	532634.8698	6.35E-07	6	298
P29401	41723782.18	35267389.91	39077686.41	45714128.15	42551962.73	46844890.59	39151977.52	43623148.69	46788190.37	46875815.1	37365504.76	33643422.3	43117729.08	50464908.47	48132813.37	40228254.09	34706647.01	38950701.33	40826209.85	42094437.75	6.35E-07	66	623
P29466	380669.6498	334182.9542	493388.3672	518687.8481	575304.9087	821947.2076	799694.6517	921579.3786	882380.7772	895481.4541	474865.1963	710100.3921	760614.7367	743255.0048	727782.9809	86157.79311	26535.409	132964.3445	270555.3659	393638.2211	9.46E-07	12	404
P29590	4103593.475	3929377.735	3944943.926	3869581.044	4800312.064	3540226.005	3630938.822	3182329.499	3398779.12	3876206.932	9378337.928	9215974.027	6635389.904	6173198.666	8245154.533	3663694.424	3057738.291	3746516.331	3623843.269	4692113.188	8.05E-07	36	882
P29692	9037215.602	10855069.11	10626337.85	10112498.04	10297729.74	11103155.34	13435673.7	12637052.74	12442380.02	11851473.39	7082012.521	8601555.115	9918761.159	10269273.38	9196794.077	9267963.73	10794405.02	10050268.56	10036168.86	10073512.12	1.26E-06	16	281
P30038	1517782.939	1257030.156	964844.0128	1010305.061	1044367.696	928595.0529	817222.7365	748877.1415	870476.4358	671689.1632	1436711.549	1096410.244	953608.6408	1009543.326	792231.0816	1903956.43	1687200.441	1393481.71	1579292.606	1106562.668	6.35E-07	12	563
P30040	4215438.895	4313496.255	4096000.713	3812429.408	3836830.177	5271640.22	6409266.413	5431931.774	5128833.867	4836215.279	3593228.584	3157478.962	3290129.759	3219993.383	2832942.086	3736980.305	5188473.66	4180880.49	4329204.968	3706729.426	7.35E-07	17	261
P30041	8975278.893	9683388.491	11482177.18	12412445.96	11940765.01	9543257.277	8618113.779	11061302.2	11060157.12	9546804.893	12881505.02	16339292.25	15655742.89	16181049.82	18667850.99	8598287.666	8159575.487	10893698.69	11128499.38	11069975.08	6.35E-07	27	224
P30042	4204354.133	3932727.754	3961161.245	4279519.592	4567301.531	3596008.175	3579140.761	3698896.237	4121240.574	3925169.43	6425879.361	4805505.991	4857300.476	4825571.043	4677959.154	4080575.343	4117534.928	4005488.994	4103252.004	4022142.551	6.35E-07	22	268
P30043	356529.0789	472626.0592	433080.7307	390580.1077	511302.5782	331349.6244	282003.3756	305439.4716	364912.7876	318226.1394	509485.1077	798114.0123	656855.8247	668171.1243	922036.9977	1018401.217	1382164.196	1237255.209	1479687.001	904736.1652	7.02E-06	5	206
P30044	5847848.914	5178092.364	5682401.148	6260434.144	6218260.777	5984560.195	5270659.008	5576464.514	6035716.123	5358788.398	8829672.075	7682247.56	7408307.956	7951815.211	7577412.636	5949976.225	4544490.943	5528709.798	5852456.724	5728576.237	6.35E-07	14	214
P30047	80587.89496	NA	82271.85312	121742.5162	81693.90484	15651.25891	NA	14916.37619	31876.87901	25884.39831	133117.8373	150668.2883	172450.9789	175032.2896	142822.6254	57568.60041	5681.048338	13680.34108	98992.37554	57770.56405	5.74E-06	3	84
P30048	10729084.05	9475664.017	8479211.648	9008353.95	9672106.443	9853431.981	9571293.957	8270819.846	9370418.269	9253819.862	13709985.04	10561177.71	8951911.788	9113322.98	8352507.655	10510088.18	8676885.066	8529558.922	8499871.713	8923704.261	1.04E-06	14	256
P30049	2011660.112	2007939.694	1870778.461	1573583.188	2016176.935	2069981.853	1932053.043	1652598.206	1667674.588	1970250.572	2337566.408	2050678.704	1867023.647	1803314.124	1346474.159	2292360.103	1926441.215	1850818.001	1762538.535	2160592.429	1.86E-06	2	168
P30050	11357891.19	11672792.5	11977189.94	10305144.32	11402349.15	12192839.15	12849509.52	12973992.28	11968292.18	12058047.26	9738591.973	9270718.783	9814243.524	10124734.55	9110602.734	11751746.36	12919376.95	12667320.25	11557279.19	10892895.16	1.96E-06	12	165
P30084	4736461.814	3318856.123	3637170.367	3996097.301	4632031.954	3856522.934	3518760.593	3165939.537	3607943.18	3697793.589	7896078.452	5886508.235	4888179.409	4458990.08	4702034.508	4508858.615	3753731.49	3812696.911	3312126.521	3672806.445	6.35E-07	24	290
P30085	1032085.054	1009917.335	1146990.53	1103387.498	1123444.483	1064035.599	1002015.991	1302900.857	1170796.42	1061237.692	947341.101	911375.3903	1319950.504	1181808.431	1209445.469	1022138.847	1115718.603	1225790.138	1243254.959	1097598.399	6.35E-07	14	196
P30086	16166872.65	17421931.08	21993980.17	23463700.41	20264561.45	17521275.08	17031595.08	21679246.86	20591031.1	18518002.56	22838046.94	24774058.21	31311833.26	31310318.76	36629214.35	15148164.09	16189415.67	20541130.2	20389938.11	18471410.04	1.26E-06	25	187
P30101	34035845.07	39853091.44	35754057.51	32272208.94	36201509.2	35266993.35	40531703.05	36515950.51	33571373.3	34355109.32	35790084.27	32584896.82	30466270.83	30794017.22	29075801.24	36383880.09	46209284.95	36333320.48	34138180.93	34066657.53	6.35E-07	57	505
P30153	2869519.798	3499522.165	3378524.169	3045423.611	3183077.503	3319137.369	3563569.865	3634434.87	3585687.767	3252526.4	2285922.979	2510993.913	3243549.495	3091653.736	2936104.377	3041689.691	3493816.147	3829975.377	3465045.777	3013272.435	6.35E-07	20	589
P30153;P30154	786574.3854	674834.7118	830045.2794	803351.7389	798025.9583	833956.663	807252.0665	1004417.542	850176.4926	822936.8102	539057.613	617956.8661	797208.5065	664944.6887	606359.6188	771912.6558	807780.7127	928170.3429	820305.295	731254.2906	6.86E-07	5	589; 601
P30405	231590.5947	234337.3057	213503.3488	205474.8312	261451.2526	276672.8439	283815.9854	267431.6188	270887.4327	291458.6534	118143.1763	85713.07408	142223.7543	135103.67	111627.4963	256015.7073	249852.9608	239143.0229	223336.9324	248903.2519	2.37E-06	2	207
P30419	592684.0193	756278.2376	778743.2027	710684.8166	716208.0366	774681.5458	779219.4666	831273.3171	740773.5751	638077.2081	667840.1876	700990.0903	712630.3543	829289.6837	796091.6249	667369.6272	811920.8989	792502.349	815959.5973	750806.512	9.92E-07	7	496
P30443;P30455	NA	NA	141465.1279	NA	NA	NA	NA	160021.7783	NA	NA	NA	NA	114159.4863	NA	NA	NA	NA	86316.03241	NA	NA	1.68E-05	3	365; 365
P30460;P30462;P30475;P30498	NA	NA	NA	NA	345010.4958	NA	NA	NA	NA	371672.7718	NA	NA	NA	NA	248957.0018	NA	NA	NA	NA	346247.2551	6.32E-06	2	362; 362; 362; 362
P30519	185932.8297	171709.9742	193833.5959	167504.7785	173675.0475	241434.9954	255864.0732	240897.6562	198294.0523	230395.4492	174525.561	124519.6539	158320.7602	139852.885	72723.31226	172454.3979	155982.7189	141836.116	145712.1726	124319.321	1.02E-06	5	316
P30520	1142071.41	1391444.569	1578599.718	1304078.448	1484375.297	1635826.687	1719185.345	2067483.763	1491504.823	1713032.915	622742.3892	819507.3344	1170919.908	1108957.631	1028018.998	1226761.408	1522436.714	1530074.707	1533101.31	1337912.6	7.52E-07	14	456
P30566	708628.6432	680231.0127	878683.4914	840053.731	656134.6996	825860.0092	713558.0295	1134151.558	841511.8223	723212.8009	429075.4487	418702.9713	752333.8857	674736.7393	591085.4917	684256.9605	823393.4473	930770.7834	877739.7268	638611.5559	1.20E-06	14	484
P30626	3302042.693	3762362.163	3464162.153	3545576.878	3847524.397	3273284.697	3410367.75	3390313.748	3452737.917	3416266.056	3710786.112	4204353.062	4135570.889	4367082.211	4886341.565	3393056.059	3951032.624	3667852.163	3710146.067	3966105.744	8.87E-07	13	198
P30711	43925.06886	NA	67819.32008	114924.7273	NA	31490.02162	NA	33477.89393	52282.3697	NA	288705.4515	NA	181645.6311	302510.7139	NA	48849.61052	NA	91137.90391	127281.6181	NA	1.32E-06	2	240
P30740	28181151.83	32640535.19	30678003.2	28466672.36	26248214.5	23940071.69	21163374.24	26068493.02	23911475.16	19300531.02	26521955.44	30365225.64	32326113.36	29234933.84	34786908.19	26498246.72	27933617.34	33117799.83	32518313.44	27469283.22	6.35E-07	42	379
P30837	2243029.948	2301825.326	2126860.713	2163844.943	1866811.206	2158420.125	2138440.055	1905129.343	1942406.513	1613661.09	3290204.936	2964171.835	2527890.632	2575181.847	1811907.042	2293903.708	2221847.302	2162023.807	2182596.952	1737133.402	6.35E-07	20	517
P30876	1348142.771	1181786.144	1343302.89	1264259.936	1355880.732	1300704.257	1236144.874	1430013.618	1398270.696	1393798.088	1033224.313	1019813.374	1194410.965	1102009.097	1119589.351	1298146.598	1199188.029	1501668.121	1358217.732	1229630.149	8.32E-07	27	1174
P31040	5584060.747	4572737.954	4444211.225	4387267.292	5025887.227	4770202.779	4047681.115	3986099.445	4298575.809	4818397.31	6483590.233	5143920.117	4780529.366	4394917.569	4013440.147	5604567.179	4697132.506	4779981.654	4419900.253	4429247.245	6.35E-07	29	664
P31146	5165404.28	6900430.361	7803420.476	7193183.14	5866071.016	9531105.215	11129931.16	12357895.46	11074913.85	10430906.43	3376958.69	3866808.328	8637559.064	7079121.477	4251308.423	3742084.192	4292878.346	5532008.962	5123180.324	4516195.743	6.35E-07	26	461
P31150	523031.0588	677246.1491	521357.866	636543.5143	762536.6137	539043.5108	520696.4386	452259.8989	593784.8683	574494.3006	846915.2465	957896.5277	670235.1413	938395.4552	1218540.503	526697.4862	745324.9005	498927.1139	624278.6016	770642.5463	6.40E-07	9	447
P31150;P50395	3078685.626	4250195.962	4148450.699	4399622.724	4199252.771	4466591.299	4172197.197	4602329.67	4658993.165	4283093.39	2641501.384	3025989.355	3605627.301	4227438.953	3988909.497	3385754.514	4413265.515	3978340.123	4431539.637	3784167.036	7.32E-07	10	447; 445
P31153	3193068.983	4182981.03	4781391.287	3773432.93	4151462.373	3987537.276	4785337.549	5693731.853	4686156.658	4766501.075	1200284.488	1941429.12	3148757.701	2961033.289	2749755.97	3362866.703	4736252.377	5024708.884	4422912.055	3955146.913	6.35E-07	17	395
P31153;Q00266	371470.9636	638296.9986	705787.9254	516087.8743	583690.7213	580978.4474	616939.7658	797122.5545	646673.9256	608333.0311	184193.2994	265420.7227	419262.2342	428551.1645	390139.2207	457777.5424	723348.547	727553.19	678230.7999	548027.3571	1.34E-06	2	395; 395
P31323	184107.736	273287.7412	112595.3375	113847.1542	177506.9958	100004.1825	94813.9097	53360.21674	82243.16067	70019.54553	121546.166	119763.004	64289.37388	113654.9966	123827.2814	476052.7305	589028.4337	405447.7696	465941.5296	350079.4937	6.35E-07	8	418
P31483	218017.477	234411.5785	183212.6809	140431.776	194384.036	160027.3398	212843.0998	196736.9765	161808.0658	181088.7205	76155.89268	58039.32184	113475.9289	119165.4527	90208.00455	263315.8022	269368.3547	241918.2309	235332.0216	196804.8649	1.72E-06	4	386
P31483;Q01085	1150115.165	1195475.243	1055562.627	1011137.1	1034288.592	1017805.288	1128706.922	982936.3982	1122489.935	986699.732	786733.4787	777281.9782	901499.2812	930831.6741	793376.2683	1204518.956	1211530.636	1183184.483	1137667.335	1176394.729	2.63E-06	5	386; 375
P31689	911972.6892	1029785.36	1216278.783	852829.873	996413.7589	1027353.012	1147495.641	1313808.144	869191.7068	1143401.879	550404.6462	626011.0233	909319.8562	751746.5868	761085.2742	866605.9769	1097522.714	1044953.817	949111.771	952632.119	6.35E-07	13	397
P31749;P31751;Q9Y243	28533.04931	44892.09704	43549.98042	NA	56113.45515	52192.87911	54383.31679	36200.91435	54973.19429	72335.48393	23543.58424	9655.02636	42169.34175	15605.27891	51950.07582	48233.77678	24443.56678	35944.65116	47555.42174	46447.97679	0.00063031	2	480; 481; 479
P31930	9961360.365	8075724.095	7950855.038	7793976.331	8644372.66	8950911.75	7852898.396	7362692.934	7888970.48	8301249.295	11112381.99	8153927.121	7974798.812	7951684.468	6758395.954	9039231.671	7948952.282	7937326.91	8103600.216	7683926.158	6.35E-07	23	480
P31937	1108670.938	983417.2648	1057458.586	1087810.176	1119344.251	1093986.93	920851.7503	919182.6561	871240.1402	927077.6895	1820964.408	1403172.893	1392191.034	1241351.122	1165328.718	1084690.747	972016.9711	963292.9436	778927.1332	956181.2133	1.62E-06	10	336
P31939	8099266.484	9800240.722	11935894.94	10216946.1	8979858.053	11238176.06	9962202.146	13610200.25	11914733.06	9858383.622	5762973.981	6663433.109	10555693.01	10505400.79	8122090.914	9309464.488	11070578.54	12409998.92	11498834.47	8446804.76	6.35E-07	49	592
P31942	7321421.487	7328449.847	6727395.556	6160494.783	6548884.125	6461183.705	6906864.73	5591743.809	5812556.89	6019751.167	8083010.604	7355944.713	6503387.035	6430980.558	6893969.077	8009911.256	7243808.286	7142103.78	6636309.55	7222859.327	6.63E-07	18	346
P31943	8125341.663	7321501.303	7731303.393	7057695.688	7510999.342	8000113.808	8708927.134	8132189.404	7420873.383	7975218.255	7728253.026	6199793.915	7398282.154	6979780.306	6497232.653	8658063.571	7799405.179	7978079.502	8268910.444	7433850.344	8.59E-07	17	449
P31943;P52597	3089559.134	2760404.392	2659968.75	2464100.807	2739207.402	2781331.245	2410023.999	2842451.264	2670383.635	2419963.357	2720186.253	2239775.354	2305199.901	2017812.075	2158743.681	3185202.062	2808760.553	3021202.842	2920677.037	2540314.852	2.91E-06	2	449; 415
P31943;P55795	8781077.496	8271614.852	7883677.681	7916966.239	8392024.736	8037958.031	8549360.2	7727107.385	8196012.544	8228789.451	8902139.054	6857859.317	7669822.858	7592134.176	6764311.258	9144238.168	8665229.409	8636039.304	8648151.246	8773225.356	1.32E-06	7	449; 449
P31944	72593.63169	NA	74210.05578	398980.1683	45937.60647	81495.25866	NA	NA	21083.22915	51407.94375	634889.7868	221319.0213	40628.32131	412593.8588	44092.71706	49028.24756	72395.34192	NA	NA	71876.0051	1.15E-06	3	242
P31946	3494933.754	4788517.374	4473803.758	4894620.168	4469422.909	4119606.246	4620263.397	4777581.859	5110867.002	4849949.11	3539982.924	4296343.203	5198953.781	5615113.6	5029192.274	3178004.231	4288103.861	4132574.692	4608709.767	4512984.447	1.86E-06	13	246
P31946;P61981	2841525.107	3534443.67	3929261.972	3780317.511	3877389.23	3518503.92	4066051.335	4035739.771	3896659.898	3753463.141	2865817.212	3942422.701	4158864.905	5043762.653	4613937.772	2996142.284	3708596.373	3490722.064	3905152.195	4078687.943	3.41E-06	5	246:247
P31948	5720977.371	6209216.7	6557739.277	6399409.357	5929789.641	6170972.617	6264538.984	7252424.666	6575076.671	6003419.865	6041407.783	6591912.157	7264628.215	7223068.688	7405536.949	5686300.421	6255393.393	6885976.384	6674962.513	5594212.622	6.35E-07	41	543
P31949	689683.2282	1260909.731	1229165.192	1043770.825	1144782.461	1507744.644	2078730.823	2071237.906	1785054.643	1792641.648	739833.5594	1383386.92	1898207.113	1270145.728	1130211.528	338252.9654	553764.7982	801317.0564	521851.8039	683103.1977	1.95E-06	7	105
P32119	9082284.58	11882307.55	13017200.22	14177091.52	12507013.77	10051190.02	10827294.34	12765801.78	12694556.58	11761572.24	7850638.805	11095795.49	13494208	13342659.61	13854948.23	9312543.134	11804508.64	13579116.26	13694499.75	12566801.67	7.28E-07	24	198
P32119;Q06830	8358847.256	11842191.74	13362166.51	16241457.61	15801699.15	10738209.78	12131626.11	11513763.92	15648883.82	13615800.21	13770057.31	17902965.51	18540556.99	22895426.64	20845739.82	7692363.286	7889372.926	10963948.4	11618408.12	15742229.07	6.21E-05	2	198:199
P32121	119899.8242	104304.5357	159487.1081	61221.6536	123388.0542	284733.2429	327442.2892	328468.5419	257146.0377	263935.9369	61160.84491	65588.2542	130402.7135	174551.8071	97095.15928	95173.97813	104651.5915	178834.9272	99446.19878	165796.2308	2.47E-06	7	409
P32321	432833.8355	475500.3605	510107.3215	551367.7646	562777.7914	514513.7201	372981.1571	536951.5987	556146.3399	465103.703	444747.8044	510381.3331	548183.8595	669664.4595	685274.5472	410999.1426	505262.8851	544006.9225	529433.3663	529465.5707	2.11E-06	7	178
P32322;Q96C36	151124.5783	158271.0676	132859.9883	119757.6859	112570.7717	139599.6708	158511.892	136508.5632	154056.0386	124830.1593	71540.74152	64151.49572	62739.88142	65417.65637	43995.05825	147730.2893	189393.9684	147208.1139	147532.7502	83772.52249	1.79E-06	2	319:320
P32455;P32456	35716.79506	56217.6999	61489.32214	25991.43227	56396.05174	65763.11742	73941.97612	80886.54469	84841.88283	75359.68557	40806.62875	65724.58019	84551.11099	74009.8007	66050.89541	8812.53318	10336.13485	33926.18042	33761.10915	36911.59464	7.26E-07	2	592; 591
P32456	151504.9398	52347.95757	209495.7317	227472.1381	121980.5764	227670.4247	218818.8771	260602.3842	258539.3119	253420.8668	176644.9554	250247.9172	322690.6696	181497.8742	249688.5403	11947.12207	19825.45348	53194.69121	27220.10408	134407.5091	3.03E-06	4	591
P32519	1406924.826	1213106.332	1356192.261	975754.0112	1270361.731	1339035.51	1464549.53	1146834.728	1226163.635	1107301.539	1227270.627	1033207.458	1221627.001	1171225.723	1196940.902	1540302.043	1191377.598	1438843.961	1400646.023	1582508.219	6.35E-07	12	619
P32942	1032240.454	758984.8004	884400.5859	729787.2321	736495.5949	953944.7484	794737.746	705990.2186	710808.8447	391605.1074	1445883.967	1055001.21	981618.9045	950751.5848	833324.5431	920231.8586	580402.0643	722620.4787	761687.8844	722831.1141	1.13E-06	4	547
P32969	2786579.62	2467056.555	3041102.107	2501046.036	2631480.563	2943702.657	2827631.702	3666952.414	2721429.513	2673348.956	2267615.73	2288910.123	2351920.214	2121432.396	2069288.387	2880897.958	3327877.11	3282128.266	2689850.499	2245919.657	6.35E-07	18	192
P33121	288950.4142	261154.7083	326418.8579	264875.455	315175.9069	202174.7492	163233.3811	293254.7989	286727.8223	190032.4738	422960.966	311895.2532	385799.2089	389138.7173	268341.1393	340840.1513	313990.945	313697.7489	403261.146	298094.0084	8.60E-07	9	698
P33176	707477.0804	809134.686	742531.3939	655918.2413	685292.1806	681365.6435	741368.9275	768185.0011	698074.4265	695014.6062	493883.3226	630086.2669	609731.1186	537601.6752	565174.0589	752053.6747	779636.3868	791031.0479	688157.6127	617177.8431	7.33E-07	17	963
P33240	1092196.616	1205788.772	1093997.477	994432.2862	1133070.422	1087742.994	1190205.734	1011129.71	1079600.614	1147676.28	1107901.038	971548.4785	1082527.116	1077854.317	927973.3817	1255551.798	1245966.623	1219915.494	1228505.698	1319081.847	1.24E-06	6	577
P33240;Q9H0L4	792429.2975	764267.6817	731170.4438	701546.3484	767905.4193	604041.1365	683300.9155	841468.9971	761670.4021	778409.713	831722.5917	725348.7881	788586.0697	742661.9804	696285.8494	847130.7871	875206.1434	875065.2299	848865.2007	792989.7237	2.41E-06	5	577; 616
P33241	627039.3708	445335.7358	967913.9056	1600526.981	1102088.198	1906272.624	1546904.855	1373165.977	2718544.788	2282200.626	453575.0785	425147.0828	1339909.733	1530569.317	574276.1695	259427.8465	198458.1134	440131.8269	1318272.474	653259.689	6.40E-07	14	339
P33316	4062846.329	5090619.337	4872180.909	4291758.217	4014554.129	5019241.857	5870992.421	6109679.705	5665852.001	5001698.509	3663202.207	2948468.19	2968884.28	2971847.218	2342884.845	4907806.141	6381132.834	5285931.852	5145367.98	4256870.15	7.70E-07	13	252
P33527	84309.06086	66422.9774	83324.9347	82734.26919	83656.40503	5101.592324	36523.03426	52618.24986	84932.82692	71097.34768	98211.10421	24531.90148	80763.00974	90438.9139	78847.31676	88331.95898	70084.86873	53460.9936	93606.12627	84500.01451	6.06E-06	3	1531
P33991	9923100.191	10580527.5	12843522.75	11397181.15	9682193.955	11779714.62	12264847.45	14448145.59	13959604.82	11478406.19	2002641.411	1877344.683	6630754.068	6555852.607	2716154.17	10628150.56	12155129.84	14010163.24	12411363.79	8937256.552	6.35E-07	59	863
P33992	11212931.14	13226580.66	14699802.44	11930499.97	11380459.09	13276771.54	14970402.73	16003074.44	15425487.12	12669133.16	2192430.149	2144814.235	7110061.553	7385222.079	3142658.452	11130082.79	14403905.44	15725210.84	14811660.11	10911396.85	7.74E-07	44	734
P33993	12765435.32	14730604.27	16007015.67	13943100.09	12229223.4	15120937.23	16249670.32	17462184.11	16918019.09	14165401.47	2939257.846	2842509.915	8447406.87	8292780.845	3865602.932	13290408.33	16214587.86	17325084.07	16165822.7	11728807.45	6.35E-07	51	719
P34896	341820.0264	347010.5547	404211.4448	314410.9157	364174.0635	408822.5055	338588.6928	477741.2845	474542.3168	398872.5107	61614.15083	78876.02743	369851.6145	363415.0643	168606.9891	267495.6551	193416.0243	386781.5338	372180.4822	317498.8737	1.18E-06	8	483
P34897	6926842.9	9262602.546	6700047.977	5557848.094	5555756.015	7739861.773	11020468	7308340.346	7237932.652	7100999.601	2893972.674	2704956.571	3284238.556	3330686.757	1765628.312	6918432.733	9606484.157	6649085.703	6282165.645	5063912.98	6.35E-07	29	504
P34932	4601008.888	4642633.079	5561024.95	5167462.115	4908584.874	5233165.133	4520002.612	6235795.579	5904015.96	5204787.873	3505214.583	3556499.273	5150601.567	4823009.144	4753529.68	4538273.785	4737719.993	5776646.885	5471873.964	4625243.462	6.71E-07	40	840
P34949	693311.2025	653512.7923	864198.8125	1251625.293	1148139.983	782626.3014	469710.4045	840486.5673	1037436.417	872280.1374	1131359.038	1188085.465	1342943.71	1630160.738	1626350.164	539151.0663	484510.0047	715519.5608	914482.0221	844270.0711	8.31E-07	17	423
P35219	NA	48469.3142	NA	NA	58467.53357	68174.52821	96245.74128	27798.98567	NA	78088.68904	NA	40799.84377	29978.78243	64925.9457	76389.05585	NA	NA	NA	NA	37217.0139	0.000441668	2	290
P35221	30087.70607	22705.2188	17965.97776	68650.15782	94238.93543	30289.23774	16645.89915	17730.45954	24213.94674	73042.84634	89815.56594	65103.22859	20310.38524	31901.35305	94357.67379	64137.19854	91661.44336	20559.12188	23625.3655	78167.085	0.000476554	3	906
P35232	14596167.25	13206422.54	13091373.22	11714444.26	13479569.13	14146372.21	12191626.71	12669243.64	11859160.39	12615235.87	17647349.26	13984712.2	12668804.21	11659475.62	10769320.17	14473541.19	12570614.57	12966217.72	12658309.12	11374618.08	6.89E-07	29	272
P35236	210813.489	246329.1393	254286.908	249702.9603	253285.1658	197923.0925	247581.6974	227025.6976	229570.1767	193780.687	217028.0613	277912.9455	284355.7311	114558.8622	316417.5172	186491.1437	225928.5664	235834.3575	272566.1602	270218.7003	4.51E-06	5	360
P35237	2684988.766	3235111.512	3296812.583	3732227.941	3380990.39	2323764.926	2155707.117	3340812.283	2917007.548	2480072.917	3649754.971	4786742.39	5189529.761	4184997.022	5670078.093	2149435.183	2795842.961	3562772.427	3140959.48	3313603.202	6.35E-07	25	376
P35241	360808.5844	332732.0987	355974.2778	415326.194	398775.0491	343665.3999	366169.4596	403168.3991	367324.686	387420.5056	242031.0905	193791.505	360876.4201	370194.2905	252335.6706	297306.1457	316199.5732	351163.7579	290914.6811	345014.1841	8.63E-07	10	583
P35244	1153663.485	1091161.566	1203709.681	1440910.344	1246589.894	1240054.039	864055.4553	1296994.659	1370969.626	1089208.223	1081089.36	839324.241	1383528.158	1403397.686	1094512.083	1185152.731	1269442.896	1326923.12	1393420.527	1067312.556	1.19E-06	4	121
P35249	1455115.222	1710256.734	1660801.076	1476899.883	1329178.265	1724586.952	2084250.962	1884227.174	1859687.474	1768733.01	698420.7737	741962.4144	1111916.751	1054401.836	645569.463	1480288.533	1626733.228	1637825.492	1613035.137	1419229.245	2.27E-06	14	363
P35250	441317.6819	573216.0853	556412.1842	429433.1165	459561.1824	556882.2505	642740.8544	647595.4111	583395.0404	545143.3328	158963.1009	252021.7215	349719.3055	348561.0931	252951.461	422317.0447	568937.202	559397.4121	520564.2796	431234.6435	1.75E-06	5	354
P35251	377965.9238	366998.2695	417803.2017	260281.6018	437584.8656	478732.7448	473745.8809	535547.5549	456614.2464	481032.2049	263225.3399	177388.1976	327031.5997	306244.6083	199158.7489	332361.6367	302915.1682	346506.0801	370857.59	289330.4245	6.35E-07	12	1148
P35268	8853513.099	9831489.998	9329750.718	8335690.428	9202060.403	9408906.993	10360584.71	9832078.7	9221374.335	9422313.219	7687231.738	7120289.323	8326758.028	8719958.93	8586655.195	9665108.214	10342639.71	9530675.451	9574161.551	10380638.65	8.29E-07	11	128
P35269	412390.1608	438758.691	441704.9318	296386.8794	342016.3299	486495.5321	509988.1825	501756.1934	344084.9415	386134.718	194693.2772	195079.0068	294592.7633	253314.9136	265811.8044	523583.9463	578683.43	387504.0126	457158.3156	438641.5973	8.49E-07	10	517
P35270	NA	NA	NA	NA	1802.745523	NA	NA	NA	NA	NA	51038.72906	82657.12093	33276.23596	33101.7894	68321.34301	NA	NA	NA	NA	21483.04626	3.86E-06	2	261
P35475	70643.6991	63938.80206	45164.17729	22896.8086	67553.58175	67417.0279	51023.20072	37656.24153	38947.34575	51489.80625	177555.46	149090.91	87479.85329	73440.80688	117078.6231	79508.00901	63038.93952	53901.80553	48978.58239	74460.25043	7.46E-06	2	653
P35527	102652700.3	13828376.19	6680320.455	175767830.4	1310293.407	32417735.7	10169645.36	6740520.649	47533986.53	77499149.62	9143890.445	334171193	22359611.35	6387440.129	29127666.07	35739231.08	10848462.87	318216.8016	13785883.3	26624274.18	6.35E-07	37	623
P35558;Q16822	44965.50062	59802.52561	49869.24645	NA	15001.99939	61834.30775	83110.15238	57780.56278	54854.55922	57994.79234	11651.74866	17157.49743	46774.49687	10200.30239	12779.36063	21354.8644	55728.28938	44539.10481	31422.74198	8561.983544	0.000131307	2	622; 640
P35573	531227.1253	560511.5421	418019.7162	727063.4659	318129.1744	631523.2623	490447.1558	723194.545	799185.3462	592877.7156	470017.5001	590546.3137	736867.8364	766140.101	635700.7955	252380.4362	563838.7374	418414.4165	671779.7794	517386.4565	6.74E-07	13	1532
P35579	41649910.41	43798876.59	43872159.66	42900991.28	42004078.14	46375207.49	47678504.73	47443588.66	43202600.96	41229588.4	50871313.6	50847478.19	52797094.31	48908000.38	48180712.98	37794449.51	37178229.94	40070541.6	37836522.03	38489528.26	6.35E-07	199	1960
P35579;P35580	3030374.873	3253908.598	3242901.304	2861056.024	2897203.828	3041147.544	3027375.72	3183991.367	3299650.562	2785764.151	3481175.457	3833339.453	3927807.307	3462467.161	3680745.225	2752505.134	2749610.753	3110583.808	2831794.361	2783143.09	6.72E-07	15	1960; 1976
P35579;P35580;P35749;Q7Z406	1027436.823	1131981.495	973959.8736	983283.7669	1027342.55	1020103.677	1089198.83	1021393.271	1062194.532	994081.2951	1240355.322	1331083.401	1287039.384	1162972.564	1289095.593	916608.6417	973208.7757	1008804.565	947801.7101	1037300.073	1.53E-06	4	1960; 1976; 1972; 1995
P35579;P35749	769394.7164	1014471.362	851274.1038	668974.851	792299.8351	760364.4288	785801.4466	795635.2816	801798.1851	757795.2894	903510.58	1079514.838	950435.2949	857439.8943	986928.0307	707729.5698	631728.7896	732303.6892	704643.6137	834638.6287	7.89E-07	4	1960; 1972
P35579;P35749;Q7Z406	20266.96946	53767.57734	66978.53955	45381.25244	19751.12129	30758.72637	26241.02096	72086.88748	24051.51987	21680.1028	22074.89507	32921.15656	67682.89752	34705.11604	32210.2627	29683.86555	22268.21323	79292.0157	48300.29493	49727.71291	2.11E-05	2	1960; 1972; 1995
P35579;P35749;Q7Z406;Q9UKX3	778306.9069	824390.7157	777377.3475	860253.7994	810627.6755	854053.5727	708074.3024	850852.427	949066.283	760513.5866	1014040.588	906838.0818	909755.2017	886174.9529	921957.1928	653161.6189	655479.3686	754893.8402	737394.4459	755520.0764	8.28E-07	2	1960; 1972; 1995; 1938
P35579;Q7Z406	170923.334	182493.7653	162793.0019	144760.7168	139539.6808	185778.6715	147889.6527	171112.7972	179360.1219	135212.7243	222308.7791	281313.302	185355.23	134771.165	186802.6579	133212.0138	122127.3138	191255.0594	160617.3067	155436.7872	1.15E-05	2	1960; 1995
P35580	1919064.177	2623151.037	1963959.802	2335762.097	2357602.256	897445.7413	710772.1848	570155.5344	945256.7203	890532.7813	3502691.492	3841464.381	2997211.214	3259619.799	3289731.487	3066308.722	3627721.131	3001159.259	3356959.337	2951433.594	6.35E-07	55	1976
P35606	1432201.201	1929990.716	1695872.464	1485747.489	1553093.881	1623833.569	1564864.924	1740437.649	1650682.184	1556363.968	1385185.148	1709306.801	1595497.438	1533296.051	1497488.646	1452933.161	1795409.435	1838671.476	1727453.254	1573316.814	7.35E-07	23	906
P35611	269243.2636	373725.1285	379952.7908	287112.0805	310087.5381	458943.7245	525886.6893	494669.6178	436456.6432	382981.1665	232415.9221	307644.6077	363497.275	331106.0697	213378.8288	252856.6987	357269.823	309611.4566	276880.7923	262864.3336	3.41E-06	9	737
P35613	565453.8001	453718.5228	446914.071	396549.6211	439619.6529	459745.8634	342447.1848	380959.5128	357516.0131	386558.6855	375224.2989	295532.2377	313442.1565	311458.8028	315594.8535	487307.5569	445769.3662	454546.8066	513874.9417	475339.4326	2.52E-06	5	385
P35637	4513787.095	4166830.687	4117500.219	4031523.812	4019236.098	4307693.237	4176188.62	4448962.042	4149329.805	4115407.816	3291792.043	2906302.519	3450452.562	3382163.848	3419395.397	4828756.373	5133101.319	4949277.547	4615607.205	3835061.763	8.28E-07	17	526
P35637;Q92804	375454.5561	417914.2765	384256.6409	298503.3791	448346.1115	359219.1694	345992.041	387500.3426	352821.6841	352801.5723	333725.5956	323050.6041	321865.3496	291049.7947	340405.6014	374065.8769	409713.0321	441755.4228	374163.5535	381712.0507	1.03E-06	2	526; 592
P35658	1030395.466	833849.2933	888901.7183	634341.5524	924958.5181	1106027.141	880353.9979	1023044.644	987829.503	974886.551	1045315.357	929352.2196	787191.3017	899288.9125	744105.2345	1148478.237	970624.2483	988367.3143	874061.7113	860861.2902	2.60E-06	20	2090
P35659	6312439.406	6787974.11	7190043.049	6361741.516	6461696.117	5963262.279	6333636.687	6988964.348	6914113.47	5959439.01	5430158.621	5683214.394	6888783.204	6927299.081	6976290.455	6795275.445	7036406.623	7469507.84	7292011.464	7039560.073	6.35E-07	25	375
P35754	1379542.129	1425726.218	1818775.701	1875224.487	1697700.668	1558135.698	1555564.671	1999522.927	1734738.383	1577530.078	1928841.174	2474198.019	2744565.763	2350430.555	2808760.194	1223815.05	1218462.152	1740981.9	1524707.401	1578190.637	6.35E-07	8	106
P35813	201257.8699	222633.5172	189670.3291	188527.2384	222359.1395	180220.9664	192131.2961	189798.4858	198694.7436	181330.9494	145775.1524	165129.5697	185063.4726	191491.224	192676.9005	221301.4229	261055.6059	215594.4067	251701.2829	251316.5285	9.94E-07	4	382
P35908	6348892.452	6957631.732	5584278.175	95816227.07	772804.238	17371353.91	5360869.22	4859334.468	17950402.53	12173157.8	13219837.39	28556384.36	2306460.73	30005882.95	6059519.795	14499560.31	16288948.9	705735.4514	1537355.175	18158122.66	6.35E-07	36	639
P35914	619498.7904	565890.8343	466851.9262	415705.2627	433557.6645	454009.8188	378396.7137	388371.9384	436211.4297	329191.935	1079257.686	919699.0549	604456.5505	535387.4202	569128.893	598177.0672	532248.594	552783.2963	476048.707	455427.2213	2.18E-06	11	325
P35998	2631597.401	2928777.092	3045980.649	2892504.649	2802697.191	2980038.57	3079245.986	3390343.893	3199294.484	2897520.388	2301986.859	2502582.348	3032963.368	2815359.58	2741822.865	2675119.73	2678097.668	3096621.679	2936218.884	2731685.837	6.35E-07	22	433
P36404	328724.1039	365480.8675	358339.8271	334637.8113	369788.7524	304531.7593	350368.5979	320362.1289	309998.8695	266932.0087	280186.1516	310073.4795	253659.8824	318013.0403	240020.6421	331449.735	335210.7759	343270.2464	342417.018	242334.4919	6.85E-06	4	184
P36405	26147.80606	NA	39522.17074	45489.47957	NA	18299.62266	45880.12696	61858.52318	31645.20015	4555.15454	3259.124475	21069.64067	7909.895034	35076.84985	NA	29384.14378	36691.46355	41789.71115	26925.723	21500.458	3.07E-05	2	182
P36507	50675.57288	50257.82225	59909.04563	46914.44402	56754.13161	49753.48323	48109.84462	91831.06657	57878.62747	38060.91901	62262.37545	44133.2642	75051.05625	58352.42203	24601.62193	57103.64281	52171.54206	76413.53073	57514.64282	49724.49753	3.46E-05	3	400
P36507;Q02750	47606.71958	44892.52131	63308.23154	59251.75933	49519.61669	61529.84932	46189.81876	65029.03263	61242.50831	48577.71069	50660.48952	43068.15587	60971.89893	51958.27046	44520.58216	54088.61405	49814.57845	71570.88446	48186.8163	33645.64541	3.06E-06	2	400; 393
P36542	4500851.623	3745353.922	3804301.633	3006604.518	3363494.522	4211050.714	3099946.782	3395791.946	3229224.414	3413527.459	5066207.767	3612571.167	3640951.92	3072822.513	2807422.205	4792118.216	3596389.902	4086386.626	3296806.739	3098785.05	6.95E-07	15	298
P36543	570475.9295	692358.2165	712664.7758	640149.159	736552.0394	858138.804	799068.7893	883323.2571	789121.2653	822189.6662	548199.5457	596172.0523	692547.8001	677070.7696	584026.3093	571323.8284	591512.3236	631297.1327	632037.3261	629457.0844	1.84E-06	5	226
P36551	1264891.866	1316917.122	1226716.899	1186768.294	1039670.849	1284265.952	1304479.494	1242543.764	1237368.255	1021980.442	1263868.605	971936.6207	1101749.693	1158674.722	775996.6319	1722478.137	2124858.815	1714893.134	1823661.242	1239482.62	6.35E-07	20	454
P36575;P49407	145359.4167	18702.67611	186862.2044	20612.63804	201973.051	19338.53499	10414.94139	186292.9136	140343.2428	210993.5979	114489.5178	150547.4544	176491.0636	147799.6982	235807.4964	108327.4835	21256.9866	134381.9018	114450.0525	152459.5183	1.89E-05	2	388; 418
P36578	15981965.61	18348840.45	18133655.5	14432011.05	15774506	17481953.67	19857061.03	20801168.6	16600716.78	16822916.04	11788813.13	13173158.88	14192493.81	12993862.9	12888067.92	15922012.13	20140237.08	18116601.07	18006544.21	14880797.13	6.35E-07	42	427
P36639	69586.35131	54933.25578	66447.30839	67130.60005	63286.34692	98306.19266	74794.7474	100270.545	85679.52864	76179.91385	19120.41201	20632.60113	30643.97006	37129.9944	27816.87052	58769.61578	67506.83964	59240.1281	70316.70942	45333.78189	3.19E-06	2	197
P36776	2765562.579	2726862.877	2552386.078	2252122.235	2501507.4	2412104.633	2737854.081	2236758.726	2239260.498	2415388.465	3427441.934	2866636.297	2638549.641	2285749.698	2394935.813	2654151.869	2617588.665	2788260.899	2359193.864	2235129.146	9.47E-07	27	959
P36871	1292765.01	1748375.066	1825765.976	1710296.739	1847070.773	1548203.13	1503654.725	1797668.004	1815983.495	1636370.691	1121801.84	1757664.874	1941603.468	1868750.439	2102634.191	1106832.461	1392933.462	1629861.61	1684390.044	1619450.073	8.31E-07	24	562
P36873;P62136	163131.367	143020.471	169275.6819	167656.3007	98879.41252	177443.7496	168257.5305	160363.8984	178786.2817	119688.057	125242.7198	116594.2657	144537.5074	155958.9247	134335.5319	160369.7919	178892.0796	190279.4055	134554.7253	68595.10729	4.24E-06	3	323; 330
P36873;P62136;P62140	1728268.024	1790392.296	1692184.282	1708393.375	1604024.303	1839621.303	1672631.989	1934386.439	1931325.42	1624411.113	1496098.207	1466196.543	1596687.218	1617161.015	1499962.549	1694922.921	1861599.311	2038357.362	1877395.389	1379366.853	7.89E-07	16	323; 330; 327
P36915	212429.5652	267128.3599	253858.2623	250594.553	234136.1264	243331.6436	313041.4537	248856.5458	359567.5837	323638.5193	179533.7453	256712.4568	295036.3665	301377.4767	253797.1654	190217.6799	112577.5143	217304.1935	282453.6223	303175.2204	1.32E-06	7	607
P36954	60338.85868	77112.13379	77833.98319	57476.30706	71544.71085	66739.73887	73717.70714	85494.62873	91023.31921	88651.70916	36372.03474	62905.56292	74894.2108	57344.69639	77173.65311	50014.719	59613.26221	79446.74957	80517.08536	68809.21855	9.16E-06	4	125
P36957	4165445.973	4005609.109	3732535.268	3612075.835	3995370.933	3932883.647	3601612.964	3183265.327	3550575.777	3534463.385	6637612.881	5701088.491	4612251.206	4514360.175	4584947.107	4306257.742	4058037.677	3721884.829	3858195.7	4434936.617	6.81E-07	10	453
P36959	98016.36686	179213.3356	92482.27465	84533.65469	161310.7974	35066.28115	NA	31492.29312	36888.29287	45675.66811	59183.57657	81644.17921	77735.84448	92305.67311	223283.3981	165534.9298	199457.7972	190090.0168	202997.8629	262366.7693	3.69E-05	2	345
P36959;Q9P2T1	78122.35567	106884.237	82091.40652	94842.68936	114878.1224	62256.10808	67411.7209	65193.8407	80646.41643	64652.31325	72427.80505	91226.82369	96294.05432	89747.01678	147666.3272	91991.66936	102127.4162	104971.4402	109464.2808	117356.0119	1.55E-06	2	345; 348
P36969	398407.4111	477565.8935	456421.0994	513855.3194	403445.1057	386720.8139	373110.3479	429228.3371	604607.2474	338496.2135	390154.2242	371851.8958	465673.3041	609466.149	452345.5403	493568.1515	611827.3192	514169.0923	746871.0174	419927.4646	2.00E-06	9	197
P37108	8827428.484	8410036.995	9249714.648	9260826.488	9642152.904	9446280.94	9444008.614	9545594.757	9795070.632	9587287.064	6442741.062	5778035.821	7717149.004	8619521.223	7091813.136	9022412.781	8912945.851	9406821.035	8849887.178	8852300.798	7.63E-07	15	136
P37198	406552.9232	372448.7	353491.3322	365173.2963	413312.9943	388757.3331	415987.3657	372701.9738	361189.8302	417030.6917	393254.9433	302808.6725	357158.5393	358589.729	297612.4687	442234.5541	379036.782	369895.4642	391655.4568	365579.7378	5.57E-06	5	522
P37268	36484.7496	67503.30531	60504.73996	36086.36269	58129.99181	67369.59273	77121.31874	81854.64796	75161.77967	88356.67387	NA	NA	32865.91673	31852.25149	19766.8734	36095.87551	58961.80159	65361.82249	51558.63883	57723.39781	0.00025947	2	417
P37802	32336788.77	37040063.05	34901266.18	34546993.67	33326759.14	35061778.8	34771731.55	36695441.34	35281285.34	31254134.72	24249781.57	26377140.44	35826324.65	31905950	30299603.2	30544939.8	32375221.62	35042457.2	33680892.86	31556074.17	8.31E-07	34	199
P37802;Q9UI15	7748586.464	9505639.935	8427196.884	7308351.023	7754075.039	7484613.265	9362222.291	8866543.787	8682186.796	7482090.672	5272899.162	5928570.26	8826293.969	8683527.873	7225631.044	7358629.006	7458040.108	7988564.867	7733852.011	8138184.03	9.05E-07	5	199; 199
P37837	34097739.61	36972528.19	41247995.6	42564434.43	47090484.14	32446941.74	28472139.5	32458706.95	37331980.59	31964853.89	70094088.99	82540871.68	66221875.26	71758352.65	115588228.9	31775190.34	30489814.91	40104646.25	42208333.68	46565507.87	9.18E-07	44	337
P37840	371872.7919	412712.5713	396509.3494	358123.7984	472591.1844	402055.4149	311085.4392	369125.0662	446273.349	436316.7089	626152.5104	702243.6791	510155.8136	518772.0658	689152.7782	507709.3131	462058.8648	428893.8259	445386.2941	589889.7709	1.26E-06	8	140
P37840;Q16143	85152.47909	98713.27855	78490.94743	81395.15351	114317.5537	66327.65287	82091.6101	79605.68667	103094.6453	112580.3431	263921.4786	138674.1035	82231.49621	127218.2424	108590.2535	114230.4872	89875.68713	91240.47007	106428.2387	143083.3459	8.94E-06	3	140; 134
P38117	11325433.91	11136784.78	9553724.692	9321831.944	11752804.33	11112994.7	10994517.79	8467801.188	9517357.134	10741010.07	14569962.54	12685213.39	10289537.92	10503465.91	11121907.87	11290075.22	10252927.09	9436618.281	9262649.991	11467311.89	6.76E-07	23	255
P38159	5654347.026	6124908.28	5173496.185	4938784.265	6094171.294	5306076.632	5494482.022	4672647.165	5250274.693	5445810.95	5375538.559	4143778.023	4643341.085	4780303.476	4564907.663	6378988.712	6033584.979	5718408.86	5707366.843	6292805.548	6.35E-07	13	391
P38159;Q96E39	8494683.676	8911541.885	7877561.184	7311501.156	7952370.446	7749899.907	7431611.843	7034761.216	7630027.578	7964884.415	7856460.093	6858019.837	6638203.404	6849623.027	7144210.871	9508061.062	9217889.834	8761287.876	8528646.842	8996752.971	7.27E-07	27	391; 390
P38606	1700364.28	1901927.579	2016373.657	1972392.886	1812186.297	2560274.59	2303590.563	2791069.282	2273850.122	2274481.214	1478842.442	1520233.055	1890340.685	1678664.38	1880954.024	1238854.653	1735812.688	1879152.024	1356935.327	1431596.516	8.59E-07	21	617
P38646	16881153.77	18764186.55	16659759.6	14965651.63	18615523.16	17853081.64	19818162.18	17500053.31	17165677.72	18180298.18	16513543.74	13850149.34	13189863.7	13122126.62	13049836.05	19663915.31	21845877.28	18486255.96	17102681.99	18511705.46	6.35E-07	45	679
P38919	4727412.03	4605180.464	4796191.495	4261482.141	4508194.918	4850095.685	4453080.786	4729082.096	4571922.916	4462317.913	3855853.472	3370749.35	4107695.994	3795915.801	3609893.557	4884948.552	5112495.912	5131401.795	4382848.517	4496742.404	6.35E-07	28	411
P38919;P60842;Q14240	4712485.025	6222743.792	6267832.166	5270989.083	5693072.764	5859519.086	7543853.733	7361744.985	6369198.346	6261173.991	3343421.91	3809194.054	4738481.706	4827565.25	4333044.72	5448700.721	7494483.701	6604923.688	6590924.81	6027012.147	1.02E-06	4	411; 406; 407
P39019	10572030.42	12449480.77	12710037.54	10741837.8	10738123.4	12749659.33	14513594.61	13497227.89	11668486.24	12421714.24	9344973.301	9273220.575	10734853.84	11424659.37	10122987.04	12585329.12	13382986.1	12838392.73	12374036.41	11738291.14	1.12E-06	16	145
P39023	6546740.506	7451827.408	7268340.644	5926750.375	6234428.141	7245954.506	7871405.801	7358347.236	6902332.382	6613251.592	4867869.308	5025962.25	5540005.007	5181580.063	5085338.546	6936787.669	7896856.1	7776455.553	6860972.256	5564658.081	6.37E-07	27	403
P39023;Q92901	916647.332	953170.1549	1039871.629	774037.6605	803069.1064	1016878.941	1231532.246	1203378.128	979246.572	1085061.413	603924.1865	584786.8056	855762.4628	710802.7149	797596.7366	877777.7094	1143747.587	1124702.508	1006826.564	716426.0653	1.22E-06	3	403; 407
P39656	2420505.087	2507640.619	2367145.469	1740552.329	2381160.832	2180134.007	2044445.982	2126399.218	2040823.313	1936389.943	2260899.972	2148845.639	1698927.391	1590042.51	1947117.459	2075751.703	2328013.259	1898570.52	2328813.351	2067922.294	9.79E-07	7	456
P39687	7079822.614	8235812.968	8553115.491	9519991.806	9556559.401	7340077.858	7494195.306	8250000.172	8520075.059	8422006.391	5825303.661	6368515.093	9651270.838	9627331.574	9200197.167	7424535.825	9077430.47	9145785.451	10004108.97	8689579.94	7.02E-07	18	249
P39687;Q92688	289482.7424	271371.1929	417955.3701	427590.9751	328342.9296	327824.2723	307130.3929	412981.0877	386596.4367	352891.0737	323420.4313	254352.1062	410242.2204	321075.4619	425837.2028	342565.6033	388380.2147	435834.8527	424550.7849	350798.4949	9.29E-07	3	249; 251
P39748	3733232.231	4012249.797	4085357.076	3985764.21	3604947.924	3641378.378	4123267.975	4171952.184	4358484.218	3811351.527	1050139.44	1062434.172	2777972.779	2972856.689	1727966.072	3925049.986	4668722.979	4406163.975	4270173.99	3430364.416	7.33E-07	24	380
P39880	54731.78594	75999.38561	81024.17429	77502.74271	81003.30339	31659.49531	62689.78047	79327.47021	42368.28856	16002.8506	64415.15739	35939.86543	65643.24589	39096.18267	26083.48773	94719.22951	123813.7316	64886.1342	98412.95753	81986.07112	1.91E-05	4	1505
P39880;Q13948	186365.0031	177821.447	157819.1602	177249.8279	202912.4744	160313.1862	160644.3855	131775.4867	91779.13944	191064.1706	102434.6824	60029.05888	140610.5531	148660.8435	119034.5844	196594.3184	190221.5631	142146.6654	194055.7234	213530.3675	8.23E-06	5	1505; 678
P40121	3084365.65	3909639.514	2993366.404	3299860.643	4621395.566	3408483.091	4072356.973	3214543.246	3595266.67	4290641.31	3556904.818	4688473.655	3660909.661	3967995.093	6061704.858	2389538.479	2454744.958	2483031.221	2485182.264	4029888.476	6.37E-07	18	348
P40222	197516.403	170428.0671	200266.6814	204816.9384	185466.5583	74250.94723	188562.9186	185359.1628	91328.47054	97087.93861	232007.9263	155147.2055	217107.7588	180892.1213	158353.0978	210334.3225	244276.3267	108439.6837	194178.8171	156135.0733	5.97E-06	4	546
P40227	6480028.184	6827709.794	8043215.478	7469307.851	7096692.626	7827863.742	8044895.233	8994550.017	8154135.759	7695092.969	4736857.752	5254023.698	7223635.943	6765173.763	5973134.443	6749669.257	7457686.028	8177770.105	7975027.639	6727953.779	7.23E-07	33	531
P40227;Q92526	1452679.072	1635059.106	1820649.407	1520973.558	1508574.159	1783181.89	1822866.919	2017195.761	1756175.823	1618738.098	1143502.267	1159314.407	1574253.823	1484073.752	1386051.637	1519202.481	1713852.782	1991089.429	1610014.368	1383402.56	7.75E-07	8	531; 530
P40306	1492632.328	1912432.718	2002023.541	1999057.683	1983687.698	2022968.946	2131410.908	2243612.457	2346152.938	2270534.123	1654092.972	1948955.296	2487443.678	2254906.195	2442931.408	1130704.356	1362118.53	1697017.454	1473311.303	1889859.471	1.43E-06	9	273
P40424	45036.17951	53568.01064	35742.00287	42484.28848	50658.12759	17462.9928	17461.01016	9829.638467	23456.08268	15474.34409	68321.08824	84681.47557	52696.6585	71292.41542	97668.22092	58450.84461	55902.91707	50777.06632	61439.86036	70026.02177	1.65E-06	2	430
P40425	24074.38321	35893.58255	42728.76349	38601.73798	32254.35737	46036.75015	49353.54536	51950.3886	46367.03835	43264.9825	24010.16121	38823.73629	50876.15251	46329.16197	43487.76196	29783.57428	22862.54979	6800.389873	27109.93763	30891.69315	2.05E-05	3	430
P40429	695393.2054	856837.9329	801697.9478	544143.3702	581448.6181	705802.4135	843380.7732	632489.5753	642508.0732	652153.0716	463252.7448	497865.7273	629166.8638	476761.474	537490.3089	656938.4827	882565.7933	805702.3269	707863.96	574532.2809	4.96E-06	4	203
P40429;Q6NVV1	2340702.184	2735141.834	2564996.29	1866471.846	2409724.108	2306630.442	2517982.306	3019924.432	2021337.274	2291022.218	1352771.491	1947415.673	1709241.32	1652675.715	1968094.04	2080749.109	3130789.48	2556796.761	2751494.861	2190592.467	1.32E-05	6	203; 102
P40692	38341.39166	48327.0133	52334.41992	40405.61037	36390.30952	35527.88628	47356.66453	47065.18539	46932.75854	44463.11496	20986.13187	27185.01661	40017.92964	33619.45623	20934.1843	35747.83999	47831.40287	39466.89635	40190.15218	40102.19995	2.32E-06	2	756
P40763	783783.2059	707595.2406	832785.3527	592800.2506	669436.9539	671121.6329	571940.1683	782320.6505	668458.5458	511109.202	536485.9061	656604.2262	737379.1555	705016.0541	652453.9263	732328.6659	809747.4867	917055.1786	861386.205	523255.9356	6.35E-07	21	770
P40818	50256.54621	89557.65681	81562.49025	25635.2132	85573.54138	82526.00913	68058.61106	95096.44433	93104.28916	73368.80039	18945.37659	27830.24989	35845.81168	34130.49256	50086.2111	92175.16368	90656.20289	50972.72554	79224.31555	65478.64805	0.000110906	3	1118
P40925	9030015.84	10099447.25	11322615.08	11759184.54	11791676.96	10788026.17	9792913.649	12273046.93	12834629.08	11868708.41	7710904.789	8635633.34	12176075.36	12683442.57	12089707.06	8616360.068	9702443.743	11286371.31	11882181.04	10948554.21	1.75E-06	21	334
P40926	49493590.48	47143877.79	45091555.35	46401479.45	56109763.57	49009106.83	46678430.94	43113268.71	46765787.23	50172325.51	66348325.36	54438652.64	50161864.47	49561395.61	52328435.83	48820838.94	51255781.29	45739204.72	44169353.91	50505801.64	7.27E-07	40	338
P40937	364808.8308	392994.4036	366738.659	322962.939	342490.1371	394375.0152	424811.0484	525172.9227	439660.8065	405478.2623	120998.5968	151712.39	213244.9415	197583.2004	157518.3116	314620.29	392764.756	438404.3792	394489.0626	272786.4308	8.80E-07	10	340
P40938	606898.6361	702719.5019	660234.2749	588776.4741	550485.9926	645624.9479	731528.2491	800938.8301	731295.1795	656060.4282	175709.0275	229939.0624	379231.0449	339775.599	271231.5432	530505.3894	714151.9798	589051.7868	648508.6656	531190.5382	6.74E-07	13	356
P40939	16900913.63	14020724.71	12906139.45	13034211.2	13738886.71	15516920.74	13955720.24	12635436.67	13691835.39	13663750.84	17183647.49	14126645.26	12655323.49	12250892.22	10430155.88	16253557.73	13652687	13745960.3	13616072.45	11996871.68	6.35E-07	65	763
P41091	707059.238	762530.1728	830071.7901	642577.38	638381.7289	787315.8122	875269.4609	940238.3795	842504.8497	749222.9425	457458.6459	544088.553	643294.434	649089.8176	580664.8706	689651.1885	776298.2002	839074.3658	711715.2025	638481.823	1.36E-06	7	472
P41091;Q2VIR3	1682695.803	1878338.501	1955485.004	1518731.845	1613961.054	1932391.498	1986317.93	2103608.456	1932596.445	1687133.637	1188114.773	1292332.804	1433518.989	1395609.814	1282333.794	1699508.802	1955918.196	2071507.685	1661286.183	1486692.145	8.10E-07	20	472; 472
P41208	84189.74673	83428.63405	73260.81355	66205.17435	67710.66988	69736.10375	62481.17016	30389.74883	28108.21374	59023.54546	100226.48	83286.70861	26024.63496	84138.45285	30026.24359	82526.45755	71303.69247	76552.4688	75986.08008	24002.12177	1.17E-06	2	172
P41208;Q12798	73254.31912	82443.48741	73347.50063	66220.63957	69868.51721	71650.51988	82234.74974	61553.34135	56354.64851	70390.4068	85387.74046	92466.95187	80702.85202	82661.06995	79570.49477	79665.96894	68309.78053	71749.0433	60793.05498	74651.51375	4.06E-06	2	172; 172
P41212	1471575.434	1502153.214	1538020.026	1385957.397	1233743.328	1415222.187	1506621.393	1493094.724	1117448.385	810638.0649	839904.381	596481.6293	1047090.727	1000353.021	342009.7124	1245824.634	1109682.042	1149192.553	1102628.118	1148045.524	6.41E-07	8	452
P41214	88316.1005	74980.51054	123810.6269	103295.8267	99918.31933	119232.1064	116168.2241	140885.8129	119657.997	110401.5659	81909.71268	85910.05765	133975.9652	108239.9057	101496.9579	70681.74418	65776.49714	132489.5483	115204.5562	89195.02747	5.44E-06	6	584
P41223	555413.7646	541967.6211	552309.9321	505886.3135	505609.0287	495171.0172	460089.8025	591547.169	494514.4206	487239.4014	402699.0416	357715.7961	489138.7411	485209.8108	475180.4966	586514.1818	570335.3987	628483.9217	640274.094	472552.321	6.35E-07	10	144
P41226	420232.5927	402703.5777	481521.5598	538852.0793	485806.1006	490747.0148	541772.9943	406941.6939	606324.6647	518170.7061	415199.7747	382693.7847	370331.3027	574918.03	610356.9564	346279.5222	402868.7681	477676.9323	468401.8458	411700.9621	2.48E-06	7	1012
P41227	317872.1221	319600.0791	373446.7757	380845.1786	297298.5016	356722.0476	308801.5964	461079.5611	382559.2503	301531.2629	183237.5322	174377.8386	348262.865	316484.2609	256889.1715	324092.5822	374573.0445	400724.467	400198.8717	246994.1349	1.82E-06	8	235
P41227;Q9BSU3	289019.3819	360361.5646	358719.5708	304699.2005	314641.1827	347207.6375	379189.5756	409059.6912	364527.6664	371274.334	183486.0327	200756.0754	302055.4943	290109.7096	286477.6749	303769.236	338616.9143	372923.0467	361347.0849	362484.5309	1.02E-05	4	235; 229
P41236;Q6NXS1	24318.01018	58696.90392	49546.97261	43834.26583	55037.71017	48924.18926	42732.77599	63941.30715	57977.29689	54723.02592	42622.84218	45584.6963	61615.93587	53547.14187	56666.37764	40124.27888	43346.37702	56529.28456	51113.52772	58753.28461	0.000226924	2	205; 205
P41240	1289667.981	1395069.761	1605661.957	1516167.691	1330128.183	1620243.745	1228252.667	1870295.829	1788647.638	1514467.877	1133883.656	1401372.051	1736994.465	1651616.59	1454887.497	1106061.856	1074871.116	1404202.342	1225193.699	1146730.642	7.83E-07	13	450
P41240;P42679	160124.3464	141492.2317	201848.9867	179056.0503	146501.8294	185922.2427	200214.6924	273883.2749	195419.4955	178801.3278	131574.5617	132407.0901	214618.0132	188095.0753	137562.6856	136848.1857	157885.4099	177389.6204	159273.767	108432.4979	6.35E-07	2	450; 507
P41250	1669955.562	2449857.721	1932606.448	1788405.49	1482209.568	1855879.253	2738533.369	2099964.138	2120136.09	1742845.585	897563.2816	1346764.19	1245795.432	1445134.583	1049921.705	1613610.949	2577560.311	1914085.498	1759420.702	1238339.063	6.35E-07	27	739
P41252	2084239.735	2544588.622	2522288.819	2177225.821	2036662.295	2431322.554	2690848.122	2797701.573	2448361.816	2232026.103	1720276.199	2111522.749	2281546.911	2002286.784	1847980.929	2029666.559	2696928.194	2739110.935	2520086.414	1924780.215	6.35E-07	27	1262
P41567	11350.77242	11643.107	22002.96826	17587.25416	8773.523132	17917.36744	12160.83521	32524.51895	12503.75432	11860.88716	11731.2042	8248.521497	18024.3624	9013.92109	11091.24784	12557.45769	19150.27282	25216.69683	13178.89571	NA	6.94E-06	2	113
P42025	37141.91468	50695.58838	94083.58383	95146.7627	88670.82063	51380.1877	44678.4883	105930.2804	64910.82295	51288.00948	74507.53069	101081.5862	124686.5398	46114.50756	59421.42171	45062.21407	82826.94356	108870.4788	60537.19967	32903.61286	1.57E-05	4	376
P42025;P61163	1085070.508	1155674.592	1262235.274	1123894.629	1153003.211	1125814.081	1143133.773	1297177.789	1159625.571	1039527.246	1039522.222	1285586.583	1345994.922	1226201.97	1419482.251	1036905.987	1307089.434	1265412.508	1134851.294	1013517.339	8.94E-07	8	376; 376
P42126	1105850.548	1348390.944	1230501.844	1168710.019	1074307.54	1091131.28	1410552.78	1010771.465	1270537.239	980903.6971	1410940.799	1330449.978	1242397.696	1248971.936	1037861.191	1048333.417	1410137.72	1091796.526	1230533.712	1100937.071	2.79E-06	7	302
P42166	1299431.462	1374619.286	1287316.598	1314349.49	1098697.438	1357580.51	1364628.934	1441060.337	1369859.823	1350074.618	706922.3312	524063.3345	986560.673	953903.8533	607377.1027	1651771.297	1677188.592	1521938.067	1624197.046	1298976.735	8.62E-07	24	694
P42166;P42167	9165753.645	9483404.273	9039880.455	8104131.423	9789873.681	9621047.181	8992948.169	8877739.942	8156970.655	9332599.587	9359425.26	7513567.163	7996367.727	7508151.964	7331551.84	10299035.86	11398533.9	9279774.431	9379964.978	10034254.17	6.35E-07	23	694; 454
P42167	5227025.2	4157304.086	4669277.57	3527655.622	4066178.042	4937430.04	4562628.247	4562343.118	4061252.265	4311990.43	4172170.123	3496952.326	3840003.903	3365076.374	3183086.609	5035806.996	5321025.822	4679091.251	4494811.522	4272993.385	8.61E-07	14	454
P42224	671619.958	993492.5138	1074416.843	990831.636	727009.7835	923034.0258	1141305.836	1361210.651	1240090.139	896514.6399	375122.0001	719998.6474	782228.3366	748246.066	484634.9347	463487.9563	1166059.048	934532.6922	1023176.901	578172.4597	1.17E-06	20	750
P42226	50113.02766	54642.58632	73259.78347	67231.7202	58030.78139	73532.01881	64047.51618	86545.40038	87844.67454	68532.32012	76916.37198	112947.6971	107658.3063	90263.49317	99903.64243	32011.96062	48992.26633	69177.66954	57637.05113	48841.66737	1.16E-05	3	847
P42229	451739.6064	498378.9078	488126.9082	451483.4538	412652.4875	403096.7946	343682.8337	373966.8508	390977.5445	337510.9108	258507.3855	404429.3194	454843.8917	396812.1662	456940.3677	522354.13	611635.4771	641638.135	615641.6339	338758.2236	6.35E-07	10	794
P42229;P51692	2259561.884	2477534.691	2410800.785	2191575.485	2336431.265	1774158.927	1768398.968	1980419.084	1918343.176	1863747.412	1800497.561	2191901.379	2551614.836	2194762.191	2586401.542	2465363.045	2642851.44	2742799.586	2877793.206	2666395.607	8.57E-07	16	794; 787
P42285	1148295.344	1105928.545	1043827.628	1085135.847	935356.0981	1103420.641	1026935.091	1263201.867	1149718.856	1031402.251	523589.1447	625704.4343	804852.5541	786136.9097	687446.4617	1146005.327	1340866.77	1283634.344	1263177.251	1032087.982	6.79E-07	20	1042
P42330	1657754.688	1496435.083	1709156.316	1983344.866	2161405.002	1803043.311	1377905.992	1514818.555	1810410.452	1936218.532	2078562.03	2737331.915	2514714.581	2606688.58	4329311.726	1549496.033	1482237.483	1710887.032	1984299.412	2165383.813	1.43E-06	10	323
P42330;Q04828	560785.8837	510611.9018	583522.9061	713528.017	853590.1235	642216.1885	488166.0702	465434.1035	617646.7048	689531.8926	711313.1848	1037970.445	852204.8923	846703.2346	1439106.99	549723.2313	547376.3721	570905.247	689606.5883	844988.7057	3.33E-06	2	323; 323
P42331	777433.0308	685017.666	1031204.286	770099.8049	1002656.817	1274523.933	1115863.564	1327899.124	1236105.11	1238043.454	870042.5504	855306.3964	1258851.09	1103090.713	964871.1694	583807.3931	292015.3379	670406.1972	502377.3259	772293.4869	8.00E-07	14	645
P42345	31281.38069	25971.09541	28770.74492	30098.91928	28257.53165	30495.08629	27633.99993	23726.06578	29706.28861	25147.43838	28551.90415	31593.58433	27856.39752	26694.4199	30663.11107	28690.23818	27749.54992	31782.52938	30050.14231	21063.33092	1.93E-06	2	2549
P42566	184593.2759	205967.7064	207954.5214	153497.7912	92526.5963	215723.1246	210796.8451	236275.4776	219295.2225	155485.6329	230726.1393	221582.0538	213155.2226	196404.5667	183138.5604	222428.1982	232315.7986	251946.0477	230365.1586	195927.8857	9.64E-07	4	896
P42574	545021.8913	634053.595	432039.4667	356610.433	294017.7944	227771.9794	206499.1343	406731.3547	309269.8923	216688.6635	65997.72631	62071.14536	180019.0812	165497.8738	118839.6061	931069.2633	1148374.761	1094955.155	1136001.564	601186.3711	6.35E-07	7	277
P42575	28591.69648	43186.10338	40708.73178	42500.8451	23972.51674	15145.56283	42304.54549	58351.70913	47742.03434	49430.77678	4091.20862	5001.278017	15488.19107	34844.9473	28653.69325	27836.63841	41192.11532	55860.94682	39258.26882	24089.03994	1.33E-05	3	452
P42677	281577.4094	309068.1492	324813.9428	209823.6671	232466.0656	268529.1714	305826.9877	321728.2012	248658.0325	246042.1955	202234.4547	204978.1663	230174.0126	199594.7119	197123.7467	289389.2052	329902.8915	325987.2311	238430.3625	198060.5209	7.57E-07	2	84
P42677;Q71UM5	3742914.569	4154101.846	4340139.525	3288178.815	3770395.619	3952085.82	4648758.548	4641813.969	3925661.507	4191182.38	3008522.166	3133579.581	3749072.897	3595536.384	3258899.504	4114426.089	3976051.554	4031728.035	4324246.66	3946843.144	9.90E-06	4	84; 84
P42695	26191.0595	45592.69046	29397.92188	98143.58636	82671.06795	35980.44005	47019.87783	53621.63804	29421.17367	56933.50169	69252.61695	NA	8928.957613	NA	NA	43587.18509	50005.44841	50031.81328	48975.10374	42358.3672	4.21E-06	3	1498
P42696	83103.63086	151862.9118	143800.741	109258.7838	120836.7692	153108.4093	159787.5957	165421.585	137643.1833	153563.5872	134781.2328	61354.14148	75964.13993	98318.85601	75962.42182	182659.3293	141875.7389	159641.4239	166334.7912	168818.3299	7.25E-07	4	430
P42704	6171954.197	6119300.444	5561261.134	4526884.716	4596201.005	6515116.33	6689197.433	6278214.46	5590282.584	5480122.713	4889318.523	3598842.605	3464096.926	3280234.245	2686410.433	6288683.228	7026289.934	6581618.245	6150400.656	4556947.956	6.35E-07	56	1394
P42765	3929016.91	3256259.561	3447884.572	3455704.45	3494816.043	4037655.341	3883407.303	3872594.916	3740330.76	3955321.756	3694343.166	2800765.375	3134214.866	2766232.223	2396936.918	3971430.152	3824457.665	3769863.723	3276539.585	3085011.028	6.35E-07	30	397
P42766	2643306.276	2961432.346	2793604.289	2115061.111	2354663.603	2833199.979	3114839.896	3104140.185	2624995.866	2476982.811	1833676.912	2062316.235	2124834.581	1749289.523	2090601.348	2716543.676	2964600.352	3081735.922	2820337.93	2059421.717	1.10E-06	9	123
P42768	414999.6086	647576.342	691235.1993	404858.1838	445136.8162	602339.1717	788675.8256	863487.2232	926093.8004	724952.2609	420055.4418	508131.0009	567416.0216	556850.0502	502403.089	355065.2969	388695.6121	293972.5731	484720.9789	291528.8285	1.02E-06	10	502
P42773	39476.65356	71472.6579	61291.5279	67917.39828	30198.47218	34090.48125	36253.42613	26064.1819	47361.69854	29329.06554	22824.23717	48855.5783	71239.60874	73982.66438	50525.75058	49596.05274	63665.83828	20794.70113	57245.53879	55198.64518	0.000450809	2	168
P42785	1195202.865	995922.7207	821155.7516	1125983.47	1491369.231	709198.7935	453236.6047	487619.9055	630026.3959	495060.061	5034739.259	4446911.912	2206216.828	2080672.773	4000866.939	814072.2291	846390.5517	804113.2498	771708.1673	1160314.254	1.09E-06	14	496
P42858	15625.95685	12023.75459	15478.88377	13688.00602	16755.37734	10144.70935	10546.06701	17665.313	12110.04704	14055.5646	14111.07128	15479.11829	20224.50163	14042.40945	18891.59702	14865.52673	14634.1909	22781.72874	14941.70811	12390.31936	6.45E-06	2	3142
P43034	974000.7126	1110150.588	1219292.694	1052919.068	1095010.34	950925.7883	877258.2208	1024531.694	1080756.163	1019291.91	906344.0587	1302424.35	1237724.804	1174169.249	1537954.7	904112.0357	954490.3609	1162583.063	1140719.003	967640.7576	9.58E-07	14	410
P43155	487753.4207	453254.5096	288203.1862	387351.4326	493395.9038	268058.7434	182707.7648	141925.8714	301671.9502	248214.0872	772529.5698	683799.4669	398987.4779	535862.4667	597694.0735	414312.2054	380343.1927	292616.9946	342615.3178	466237.1126	2.09E-06	11	626
P43243	15020102.77	13094893.4	12579298.63	12480964.58	12343024.92	14017437.51	13108169.56	12576179.24	12683880.86	13122993.08	13261754.64	10323833.66	11611768.43	11140492.65	9429680.244	16307128.89	13683483.46	14003975.77	12798352.44	11432570.41	6.35E-07	48	847
P43246	1730674.597	2273581.429	2504310.391	2102014.243	1845712.757	1959726.667	1861434.542	2358923.32	2555070.12	2016121.81	879670.9067	1122849.67	1703262.269	1841190.545	1093773.748	1669572.191	2318107.192	2337555.027	2112371.456	1798238.648	6.35E-07	20	934
P43304	917857.4969	836436.7954	550508.2063	687153.8045	784282.3481	513443.1286	606106.8863	557345.6371	538296.6629	584107.6347	1461919.457	1360241.789	853325.3647	884086.8484	980350.7709	817394.4293	871267.5906	742702.9443	802217.9122	741920.929	6.35E-07	19	727
P43405	590706.6564	635659.0278	761290.0932	592778.5002	646441.9433	781385.0852	770307.6196	756842.5291	798335.1122	834472.3852	716046.505	908955.6671	1019191.89	785096.1187	837729.1572	477339.4164	574155.0753	475612.1578	586420.7364	483418.7905	1.55E-06	14	635
P43487	3185951.124	3690754.537	4137323.907	3603402.356	3258201.523	3777308.728	4200687.647	5073067.459	4205882.028	4093334.83	1557629.898	1772091.021	3175679.954	2840604.854	2265798.212	3363039.137	3692138.415	4168923.568	3928759.179	3054509.017	1.89E-06	9	201
P43490	611037.4897	697995.3448	829951.106	755210.7434	831193.3315	856540.193	769213.7759	960286.2431	898529.6886	820031.033	551072.8043	464335.7638	733017.5682	752078.7513	746307.4765	511363.2619	714952.619	527646.972	736922.1215	514174.0486	6.35E-07	11	491
P43686	1994941.741	2157811.628	2389481.151	2214039.968	2107721.081	2472823.938	2361946.344	2564536.316	2428207.816	2283965.129	1791711.035	1883037.808	2318049.209	2229414.703	2151092.777	1977438.577	2338692.198	2449338.407	2249847.568	1982578.791	6.67E-07	23	418
P43897	384121.5539	326167.3768	392315.0302	293843.0073	458633.7555	423418.2122	414405.9574	413328.9503	413981.271	468911.2104	358448.8669	246072.1209	312732.2436	330272.1007	272792.243	410595.1033	400624.747	436621.2853	369188.8906	368561.1752	1.01E-06	8	325
P45880	2521538.867	2604554.534	2154699.302	2473830.93	2359443.298	1938436.84	1762909.024	2210328.843	1869407.679	2317406.668	2724617.843	2463265.838	2246648.625	1869601.165	2119553.368	2152364.619	2287081.021	2138912.402	2226681.331	2368626.058	6.35E-07	9	294
P45954	202153.3056	192760.3164	152832.1447	98891.14414	215707.7734	181662.5275	178109.4088	126874.9775	155175.0466	201814.1628	250625.7595	209164.5584	157446.7777	146246.8366	218943.1492	215444.1666	212264.522	152697.7752	166060.7815	201048.6403	8.01E-07	4	432
P45973	1356584.534	1246331.104	1306151.815	1357903.969	1387522.27	1417349.703	1499606.487	1336054.551	1375016.158	1480429.072	1130934.875	894547.5836	1152642.614	1243731.229	904730.9588	1503418.798	1293878.743	1336550.601	1391921.208	1381706.104	6.35E-07	9	191
P45973;Q13185	1269569.851	862831.7677	1181124.982	1287075.372	967661.9562	1168783.113	976346.2308	1344313.865	1095476.038	1074975.131	936049.4401	694341.8186	1045656.917	899058.8659	727838.4733	1397352.667	1282214.849	1503552.412	1069402.883	896243.8797	2.12E-06	2	191; 183
P45974	3050094.236	3287401.164	3453562.703	3525177.759	3294683.246	3314177.851	2998661.406	3540337.753	3499610.996	2915386.762	3057263.784	3517013.363	3926154.127	3832733.861	3788749.953	3283459.722	3557703.593	3911563.539	3713215.67	2933323.021	6.35E-07	31	858
P45974;Q92995	153587.0408	146921.4499	168056.7685	209021.2185	168507.6998	172558.1827	131343.3413	176453.4576	176256.9803	146758.7423	152750.1745	135247.4264	191543.439	196808.0708	179878.4117	158867.6719	175255.3941	197752.8554	204301.3258	128896.0961	1.05E-06	3	858; 863
P46013	87834.59172	117789.2802	108209.3212	66195.26812	76912.66445	99931.81752	107009.6211	131883.1333	89258.00074	92010.56203	NA	4800.039668	71264.01971	5287.508939	NA	118636.8153	123022.1885	117576.8145	101486.7028	73729.49264	3.50E-06	6	3256
P46060	1903379.372	1983347.342	1996172.315	1623981.99	1703700.147	2247054.863	2229575.868	2450318.49	2125358.11	1949985.247	1602742.309	1392431.684	1674744.96	1553621.781	1411173.554	1927906.586	2060795.398	2097671.876	1841261.528	1644044.462	6.35E-07	26	587
P46063	499087.2428	581039.7732	598963.6197	568570.5537	549157.4958	529101.9503	363006.8079	588123.8551	591141.9905	452381.4366	522071.1339	581673.4449	641143.1374	652596.3708	682577.4389	487486.9838	507247.1048	599402.0817	605307.0309	542687.8743	7.78E-07	11	649
P46087	1990107.462	2075841.285	1886282.218	1519736.509	1847944.257	2019697.745	2140786.233	2046626.407	1903510.122	2030244.969	1588698.162	1135439.564	1327018.24	1435006.59	1309390.538	2157442.403	2457453.146	2137362.033	2117329.247	2092256.737	8.54E-07	20	812
P46100	278288.3783	301693.5865	230223.3583	226438.5712	269534.488	267955.0405	280314.7355	267804.707	223768.4226	299656.7386	269765.9419	209946.5216	257722.6172	266857.4583	302675.5245	316484.1046	303428.9093	244537.1016	269665.1471	318854.1838	1.48E-06	10	2492
P46109	840656.5118	964743.7802	936069.1311	889315.4586	961896.6557	742139.8875	781865.512	886834.44	873594.3707	829949.7832	702462.5592	779993.9635	920395.3287	777031.1282	1060270.112	935489.7154	1047832.233	1068151.675	1053235.674	1013454.701	6.71E-07	10	303
P46199	103076.3058	78537.58694	78732.66435	61970.48101	72807.06898	97816.55101	NA	69364.46976	79584.24898	76579.17608	96094.55041	72817.36242	69547.82543	58974.76755	43318.82876	98313.46572	77738.55187	79157.93838	67746.85185	71693.36001	0.000262174	2	727
P46379	428241.83	527890.6453	620162.4314	290473.5853	422055.8492	431363.8302	511432.6569	630071.4786	450818.4582	565089.292	298038.6156	339853.6586	440877.1659	417149.3951	357795.5677	521398.5745	595877.7763	598645.6241	610792.3092	476918.3348	2.66E-06	8	1132
P46459	1167904.854	1104390.918	1099742.196	1044903.661	1036698.496	1248574.054	1184756.732	1178184.418	1125393.854	1121720.472	1539452.543	1411867.948	1205724.191	1201252.052	1205019.674	1040790.25	1062774.675	998956.1601	1045619.783	974453.8078	1.35E-06	13	744
P46527	4121.100056	NA	16174.98633	15161.60888	4802.309649	13797.47983	NA	9287.03856	NA	NA	12602.42264	22721.07435	22225.13969	16158.80527	19991.5118	7284.301563	1779.927269	12391.34498	NA	7602.606611	5.91E-05	2	198
P46734	61208.61955	69889.26678	80595.39337	64717.67563	28701.62394	88852.41807	73650.98336	107568.5159	95747.69726	83656.81202	19457.93029	37539.86443	68759.75262	95142.47402	44396.86973	59191.72786	65364.67187	79707.4538	73148.21087	55787.54445	1.45E-06	3	347
P46736	255064.5929	306542.6046	305113.2622	290906.6876	299237.7585	332287.6698	276684.7913	301621.1319	324958.7435	291460.4992	146128.6983	293986.5992	325892.9933	340910.7799	293926.0738	287106.7278	279105.3284	309181.9837	256724.2152	294824.3885	8.68E-06	7	316
P46776	5909047.418	6314148.931	6577563.861	5120066.562	5422789.466	6423099.877	7271413.958	7359904.169	6181567.821	6219796.906	4074694.461	4582533.701	5168886.137	4629281.295	4645315.609	5822758.038	7184164.422	6741043.757	6178910.762	4568115.726	7.56E-07	13	148
P46777	11658961.05	13433829.09	13496695.87	11566225.09	11796356.01	13441140.98	14725349.39	15040577.18	13259264.34	12228447.68	9558960.309	9911386.105	11512269.39	11757788.37	10994331.34	12709226.81	15328386.1	14169407.37	13668463.89	11386751.89	7.12E-07	40	297
P46778	4351213.002	5069898.25	4796530.881	3700731.68	3885999.018	4581958.806	5601327.815	5416883.643	4613342.743	4374693.665	2949286.147	3626360.45	3857331.57	3625610.544	3645426.024	4740784.212	5353008.463	5466838.175	4870058.046	3751593.316	8.91E-07	14	160
P46779	1847414.467	2153775.56	2214238.574	1638270.763	1804793.989	2107128.585	2418354.995	2291456.345	2072441.973	2037639.488	1328412.468	1398166.406	1091698.786	1361675.417	1631859.901	1975972.799	2294513.566	2241142.679	2236216.139	1588412.12	9.32E-07	11	137
P46781	3461156.641	4461432.168	4142313.864	2928372.001	3169631.937	3484120.602	3802748.611	4842416.967	3523045.981	3364422.031	2382745.47	3163098.369	3291034.244	2585665.139	3221162.887	3013214.96	4314450.687	4446435.768	3968499.744	3191575.099	8.63E-07	13	194
P46782	6939318.727	7883822.716	8441292.395	7285225.157	8034871.699	7949902.342	9081702.244	10138825.07	8251231.753	8336561.069	4799666.69	5190591.876	7250158.925	6487442.77	6407110.315	7282046.991	8538585.758	8475059.764	8691853.421	7699141.446	1.04E-06	15	204
P46783	6577172.182	6750171.682	7394884.906	6476835.892	5663153.996	7135524.912	6756171.43	8605236.916	7087697.74	6009727.783	5184505.505	4848504.912	6102061.694	5814243.542	5384465.675	6976489.413	7838352.138	7950883.915	7551142.965	5488811.557	1.43E-06	11	165
P46783;Q9NQ39	679490.0788	833852.4577	745307.9494	606670.5586	625464.9845	712902.6999	756975.4153	821472.7447	726588.8513	632374.5391	509245.8514	616942.932	588816.6609	614697.1181	654939.6882	732869.8693	811835.3301	859503.6673	696851.779	682543.8535	2.45E-06	5	165; 176
P46934	83258.62845	89860.08158	93157.75922	84695.25124	87577.91643	83191.78263	85632.97206	93903.4398	95147.23401	97867.88761	104760.9707	108971.1346	120188.4157	107651.1558	116340.0506	86077.26549	93826.84558	97122.58048	102652.9341	90093.49882	1.62E-06	3	1319
P46939	91355.53998	70613.65368	92574.50823	94958.85396	86109.16274	81667.00452	56398.8702	104124.4224	71817.74514	105960.1863	95809.22067	103383.311	221300.5811	104817.5376	95929.04928	174079.7779	48367.21918	69907.80321	129363.8263	88254.18209	1.19E-06	6	3433
P46940	1487986.982	2106527.702	1935714.09	1592197.805	928210.8941	2614465.997	2865547.085	3174201.459	2662243.496	2567185.705	177788.2933	217503.315	1026703.192	634666.6844	156791.1988	1670462.829	2288326.756	1782080.662	2082217.251	854763.5416	6.67E-07	30	1657
P46940;Q13576;Q86VI3	176010.4189	171213.141	215502.3693	215881.3553	213197.0758	218903.7727	130889.0656	251977.0691	225363.6577	177240.3852	193848.7618	207627.3422	248000.1757	244568.8877	318432.1283	180490.7568	166963.4555	243486.4809	250822.0752	198542.2503	9.12E-06	2	1657; 1575; 1631
P46952	8802.872985	NA	70455.36486	90628.52138	49873.0812	44769.25197	51366.67489	77936.27708	90327.65098	42826.37732	8459.182597	2516.463864	81830.87096	85163.74339	61160.2374	NA	31134.1127	16723.03259	44387.63181	NA	8.73E-07	2	286
P46976	380414.0117	335259.967	485831.3027	435137.2002	365543.9893	527722.2853	497508.946	522118.5354	579806.5517	443792.7208	520894.7103	657662.8947	561828.4029	530051.1253	560780.007	249544.2806	242248.6133	352466.1385	344823.189	255286.1443	7.12E-06	8	350
P46977	116285.6829	127444.6707	114764.2309	71839.16028	67537.27675	96912.75352	20460.01059	98166.26117	72838.67761	43898.15864	124474.2608	79085.8706	72380.15537	16899.41471	110849.3147	88560.84936	108196.8568	68468.05143	116035.9543	100627.6409	7.75E-06	3	705
P47755	2444774.754	2618136.446	2850850.683	3438363.413	3249268.774	2622992.356	2522657.556	2719480.386	3079697.385	2682924.325	3155668.266	3587203.204	3853521.755	4107199.561	3915975.164	2262937.304	2537294.081	2816364.125	3027814.462	2953777.215	6.35E-07	11	286
P47755;P52907	2299818.792	2746967.815	2795505.271	2818028.45	2661098.252	2779475.409	2912211.562	2849609.897	3178830.026	2651865.483	2311501.063	2919027.832	2806868.25	3086596.098	3054217.35	2124003.858	2333713.329	2437613.46	2849518.352	2770456.716	4.88E-06	4	286; 286
P47756	5894788.961	6899177.913	7572037.18	7574745.674	7267518.878	7173048.124	7521173.532	8015006.276	8200490.067	7270767.562	5688852.576	6677465.872	8048076.163	8699003.075	7617844.391	5498000.006	6120470.906	7141591.194	7008344.833	7078619.269	7.26E-07	19	277
P47897	1580164.785	1860639.808	1720231.022	1329736.433	1476456.592	1794382.108	1924548.837	2038423.161	1782014.034	1669055.795	947359.1943	1115788.553	1346804.64	1111868.17	895398.7521	1384206.508	1956821.459	2001871.966	1852232.139	1423234.473	6.71E-07	25	775
P47914	6453034.958	8076505.04	7262550.46	6037030.959	6998818.474	7001735.19	8717228.468	7445170.754	7011175.597	7752752.599	5462263.257	5504586.815	6118642.425	6014407.498	5696139.623	7584720.115	7594096.53	6924606.83	7201843.665	7378933.888	6.35E-07	6	159
P47985	119556.797	87168.26736	118752.1978	64648.01233	68878.28957	134369.4604	63988.14195	97637.09699	39178.16344	72769.06535	158880.7173	95128.7634	85171.21271	77221.98451	90452.61605	102369.5941	105957.278	72456.56117	75190.30953	79351.17379	2.06E-06	2	274
P48047	12903648.9	11811477.5	11175252.09	10167410.87	12000956.39	12731335.05	11870611.96	10434838.63	10964864.76	12005510.54	13591191.57	11945460.98	10558783.83	10712978.56	9401623.962	13903980.79	11329525.69	11576026.47	11143815.68	11254983.55	9.69E-07	19	213
P48059	33925.54394	24965.08767	39240.25244	22414.47599	18581.75959	28504.39243	16184.58904	45686.67664	27088.22931	18016.83705	14902.00026	27945.36078	46643.45606	32169.48187	19535.25781	28646.06766	24332.02263	45019.58708	30577.07002	13738.3214	4.65E-06	3	325
P48059;Q7Z4I7	234690.2049	259391.8562	330496.8523	197408.0399	285436.7103	213555.567	183051.6614	308181.9636	216989.9273	217093.2452	185413.875	341792.648	388145.6841	291129.2946	298413.6029	224964.0633	225214.0611	321538.9533	287189.6705	279003.293	3.97E-06	2	325; 341
P48147	730021.1301	597435.8512	752668.7832	771904.009	715514.0772	733610.1577	486804.6511	788539.8303	757235.5793	652092.6199	438712.2229	625301.2454	763395.2141	753895.4599	768655.0952	675497.6722	571373.4489	786709.4675	774539.0741	652882.5427	6.35E-07	14	710
P48382	86937.52865	103362.5461	88464.51614	78542.49885	67740.21857	67307.21804	74442.1413	68661.12172	68793.25195	66787.50469	125032.0322	141877.9591	119715.8012	119123.8062	137929.9875	87807.55219	91964.57043	82848.27749	84874.8019	93574.85511	1.53E-06	6	616
P48426	652557.1722	700137.5997	590973.5188	655925.1912	621156.5556	425352.9498	378240.6093	436476.0077	502823.8353	484486.3938	604903.2936	552924.5574	640715.6806	697316.3769	678921.9305	975103.799	1024403.243	915802.2765	1033101.478	963434.6059	6.35E-07	4	406
P48426;P78356	321094.1034	337378.6669	327987.9664	318447.8359	328715.3865	215511.3541	258022.4125	259657.5659	305677.2881	276157.8453	286409.438	318117.0838	373116.9513	383719.1894	393625.019	435392.8658	476823.2104	469973.4748	482910.7777	459617.9965	7.83E-07	5	406; 416
P48444	2460024.31	2713082.069	2780911.31	2336279.713	2493331.844	2581794.699	2617209.612	2862548.482	2728082.593	2522449.607	2083384.574	2114415.215	2539197.387	2444222.856	2382175.337	2561063.25	2861422.293	2890390.267	2586553.494	2561347.519	6.35E-07	26	511
P48449	27452.02843	57604.99656	57367.34157	NA	36740.83187	37852.6007	25893.51941	52043.89813	7241.857894	48303.15626	32338.98396	26927.28636	58386.9194	NA	29566.8747	54840.45322	61470.074	64431.76855	4881.755991	12952.17761	4.87E-05	3	732
P48506	244156.8381	311975.3086	255899.0233	278046.4717	305884.4732	237376.1851	161758.471	200327.8035	277230.5265	212778.6672	53165.53149	181383.5555	269856.4054	157275.6723	291187.7729	249164.7792	409644.6658	402991.6709	426500.1379	299067.3709	9.63E-07	7	637
P48507	121782.713	114218.5943	155240.7518	149076.1721	157744.4312	147589.1384	159462.0923	161446.0239	157060.8207	134768.9607	126713.0997	147192.9705	163599.8089	173861.9131	145199.0477	116055.8755	138126.4422	158797.7256	147620.5201	102749.9849	3.17E-06	3	274
P48556	380882.3785	384281.0922	455953.8784	379886.642	367869.6545	449644.0549	415024.2011	509506.8405	464741.1916	387077.6568	314731.5913	358158.0794	394167.5226	365809.1488	387608.5315	349620.8535	404669.1052	480391.1593	461601.7869	313147.6651	1.59E-06	4	350
P48634	477441.1851	568360.86	460326.5156	440189.0173	458842.0901	498479.2161	639143.5943	595644.5691	555103.2502	533232.3718	378420.7127	363070.7441	416503.7784	447059.2801	392798.3931	562032.3007	664089.7088	546602.0319	496397.0902	501143.8868	1.79E-06	11	2157
P48637	1713470.751	1989420.052	2360451.186	2432305.931	1904536.811	2047362.785	1857201.4	2311669.971	2572826.883	2132676.77	1646186.896	1928980.323	2347506.737	2597037.595	2579461.232	1570576.003	1824878.47	2297890.572	2354237.564	2103259.64	6.96E-07	15	474
P48643	6826077.542	7008466.947	8647475.572	7944267.598	6847739.671	7933380.872	7888069.991	10335140.07	8864944.65	7721552.933	5047615.794	5399111.37	7788106.283	7265997.102	6235419.015	6835555.206	7866095.186	9125562.175	8001410.587	6279568.02	6.35E-07	42	541
P48728	587451.2929	411017.7987	530233.2728	535703.0986	448958.6797	549965.8806	290202.4457	403291.2092	523102.2931	393097.1987	1084614.975	744640.4339	737965.4945	760898.9024	666991.9236	705624.7479	453672.7006	486199.7395	621237.802	619135.4526	9.29E-07	7	403
P48735	37834126.63	35077079.87	33881964.43	32775715.59	35003361.04	36117844.9	32033585.67	31374671.18	33737615.72	32992863.7	35472851.14	26719112.99	31855424.55	30545596.84	26344510.34	36083314.75	34169803.85	34808007.39	33844952.36	30778134.42	6.35E-07	47	452
P48739	432571.0036	750709.3527	532265.5698	652933.0804	449843.3868	515741.1962	531944.6931	923174.5346	850177.9614	753343.8377	727567.1905	737025.5377	832146.2277	527683.2878	829149.7968	775662.339	813757.6393	891781.3355	786289.1733	700546.6001	1.12E-06	8	271
P48960	17951.97326	NA	31246.11773	32953.68508	28230.67908	80329.57287	66825.70016	101450.5929	61410.36356	74035.29569	23083.40379	29943.47714	22452.00296	16749.69201	12409.50202	4799.915474	NA	9750.720337	NA	9439.691522	1.74E-05	3	835
P49005	455265.6694	587711.2927	627460.964	609735.505	550838.1672	736705.9787	777881.9202	823733.437	846066.2051	704928.1527	144890.4365	146286.0189	440777.7225	293130.3594	165950.7725	572224.6118	625176.4153	654927.1563	650890.9622	506951.2432	3.53E-06	10	469
P49006	388189.0437	482116.1939	286810.8698	251377.3218	321954.6237	82148.13435	84632.11977	113097.2711	108155.8787	101283.4701	140753.4985	122676.8309	118551.4772	144056.5023	213490.8538	616398.4211	600193.6275	475364.9439	570677.2086	632720.1568	7.70E-07	3	195
P49023	66624.11575	75264.71359	86781.47508	77602.20255	78757.31745	116799.0258	126500.2893	124227.5249	111826.6226	104797.252	94061.21464	64159.66312	130818.9422	115995.7877	54942.74621	23154.31926	14364.29921	37571.96478	21588.06175	54587.51252	6.35E-07	4	591
P49116	215710.8161	220670.5164	201516.3355	192782.0162	239975.3609	209228.6206	214289.8187	171101.4351	197052.1589	210208.748	243614.9038	244238.0388	216335.2662	223644.5192	233945.3334	237372.6737	229719.4312	193391.2783	156921.2166	250604.7763	7.23E-07	4	596
P49137;Q16644	111551.9667	101191.7669	123417.8166	50485.35669	104849.2725	113240.5961	113342.5582	143213.7703	146834.4197	127712.5818	74256.80331	74574.91486	113606.5885	90555.57213	106890.0252	78150.28678	80118.85284	93501.31765	77061.12082	34969.40845	0.000170217	2	400; 382
P49189	2928063.427	2896527.389	3687497.308	3521940.766	4132281.128	2766274.002	2616766.835	3027450.582	2725488.266	3063749.098	5867331.719	6122973.33	5365828.512	4727407.072	6392638.887	2431324.255	2203675.775	3107886.871	2367129.178	3547712.75	6.35E-07	30	494
P49207	3560356.125	4349128.604	4063455.064	3133637.091	3400993.33	3857907.495	4687451.62	4508788.166	4205739.933	4019101.588	2184365.495	2952220.86	3137652.689	2721504.697	3340776.584	3660515.423	4711677.914	4552596.166	4539345.4	3281368.024	7.42E-07	10	117
[truncated: 2,641 more rows]
