# Supplementary material for: Sensitive Quantitative Proteomics of Human Hematopoietic Stem and Progenitor Cells by Data-independent Acquisition Mass Spectrometry
Source: Mol Cell Proteomics. 2019 Apr 11;18(7):1454–67. doi: 10.1074/mcp.TIR119.001431 (PMC6601215; doi:10.1074/mcp.TIR119.001431)
Supplement: Supplemental Table S5 [file 144140_1_supp_312073_ppn3kc.xlsx]

## Sheet: Sheet1
HSC Proliferation&Regulation	HSC Proliferation	HSC Homeostasis	HSC Differentiation	Hematopoietic Progenitor Cell Differentiation&Regulation	Hematopoietic Progenitor Cell Differentiation	CMP Proliferation	Erythrocyte Differentiation&Regulation	Erythrocyte Differentiation	MEGA Differentiation&Regulation	MEGA Development	MEGA Differentiation	Granulocyte Differentiation&Regulation	Granulocyte Differentiation	Cell Cycle	Cell Cycle DNA Replication	DNA Damage Response	WNT Signaling Pathway	Canonical WNT Signaling Pathway	Positive Regulation of WNT	Negative Regulation of WNT	MAPK Activity & Regulation	Activation of MAPK Activity	PI3K Signaling & Regulation	PI3K Signaling	PLC Activity & Regulation	PLC Activity	Thrombopoietin Signaling	Oxidoreductase Activity	Hemoglobin Complex	Heme Biosynthetic Pathway	Humoral Immune Response	Innate Immune Response	Neutrophil Degranulation	Immune Response	Response to Wounding
na	GO:0071425	GO:0061484	GO:0060218	na	GO:0002244	GO:0035726	na	GO:0030218	na	GO:0035855	GO:0030219	na	GO:0030851	GO:0007049	GO:0044786	GO:0042769	GO:0016055	GO:0060070	GO:0090263	GO:0090090	na	GO:0004707	na	GO:0014065	na	GO:0004629 &	GO:0038163	GO:0016491	GO:0005833	GO:0006783	GO:0006959	GO: 0045087	GO:0043312	GO:0006955	GO:0009611
WNT5A	WNT5A	UBAP2L	XRCC5	ZNF784	ZNF784	UNCX	ZNF16	ZFPM1	ZNF385A	ZNF385A	ZFPM1	ZFPM1	ZFPM1	ZNF16	ZPR1	ZBTB32	ZRANB1	ZNRF3	ZBED3	ZNRF3	ZNF675	WNT5A	ZFP36L1	ZFP36L1	TXK	PLD4	THPO	WWOX	HBZ	UROS	YTHDF2	ZNF683	YPEL5	ZEB1	ZFP36L2
WNT2B	WNT2B	NOV	TAL1	ZFAT	ZFAT	NR4A3	ZFPM1	TRIM10	ZNF16	ZFPM1	TESC	ZBTB46	SPI1	ZMYND11	ZNF830	USP1	ZBTB33	WNT9B	YAP1	WWTR1	ZEB2	UBE2V1	WNT16	TYRO3	SELE	PLCZ1	MPL	VAT1L	HBQ1	UROD	TREM2	ZC3HAV1	XRCC6	ZAP70	ZFP36L1
WNT10B	WNT10B	NLE1	SRF	ZBTB24	ZBTB24	ITPKB	ZFP36L1	THRA	ZFPM1	WASF2	TAL1	TRIB1	SP3	ZFYVE19	WIZ	UBE2B	ZBED3	WNT9A	XIAP	WNT5B	WNT7B	UBE2N	VAV1	SIRT2	S1PR4	PLCL2	CIB1	VAT1	HBM	TSPO	TREM1	ZBTB1	XRCC5	XBP1	ZFP36
WNT1	WNT1	ADAR	SP7	XRCC5	WDR78	GSTP1	ZFP36	TAL1	WASF2	VPS33B	SP3	TESC	NKAP	ZC3HC1	UPF1	UBC	XIAP	WNT8A	WNT7A	WNT5A	WNT5A	UBC	UNC5B	PREX2	RASGRP4	PLCL1		TYRP1	HBG2	TMEM14C	TRAF3IP2	ZBP1	VNN1	WAS	WNT1
THPO	SHB		SFRP1	WDR78	WDR7	FLT3	VEGFA	SPI1	VPS33B	TAL1	IL11	TAL1	L3MBTL3	WTAP	TIPIN	UBB	WWOX	WNT7B	WNT5A	WNT4	VEGFA	UBB	UBE3A	PLEKHA1	RASGRP1	PLCH2		TECRL	HBG1	SLC25A39	TNFRSF21	ZAP70	VCP	VTN	VWF
SHB	SFRP2		MEOX1	WDR7	TOP2A	FBXO4	TRIM10	SMAD5	THPO	SRF	GATA1	SPI1	CSF3	USP9X	TERF2	UBA52	WNT9B	WNT7A	WNT4	WNT11	VANGL2	UBA52	TYRO3	PIK3R6	PTH	PLCH1		TECR	HBE1	SLC25A38	TNF	YES1	VCL	VPREB3	VASH1
SFRP2	SART3		HOXB4	TOP2A	TNFRSF13B	CEACAM1	TMOD3	SLC25A38	TESC	PTPN6	G6B	SP3	CEBPA	USP44	TERF1	SOX4	WNT9A	WNT5A	WNT3A	UBC	UCHL1	TRAF6	TWIST1	PIK3R5	PTAFR	PLCG2		SUMF1	HBD	SLC11A2	TFEB	VNN1	VAT1	VPREB1	TNC
SART3	RUNX1		ERCC2	TNFRSF13B	TMEM91		THRA	SFXN1	TAL1	PTPN11	CDKN2B	RUNX1	CBFA2T3	USP39	STAG2	RPS3	WNT8B	WNT4	WNT2B	UBB	UBE2V1	TP73	TSC2	PIK3R2	PRKCE	PLCG1		SNCA	HBB	PPOX	TFE3	UNC93B1	VAPA	VIPR1	TMIGD3
RUNX1	NKAP		CHD2	TMEM91	TMEM190		TGFBR3	RPS19	SRF	PIP4K2A		RARA		USP22	SMC3	RPS27A	WNT8A	WNT3A	WNT2	UBA52	UBE2N	TNF	TRAT1	PIK3R1	PRKCD	PLCE1		SESN3	HBA1	NFE2L1	ST6GAL1	UBC	VAMP8	VAV1	TGFB2
PDCD2	MECOM		CDK6	TMEM190	TGFB1		TAL1	RPS14	SP3	MEIS1		NKAP		USP2	SMC1A	RPA3	WNT7B	WNT3	WNT10B	TMEM88	UBC	TLR4	TGFB2	PIK3CG	PLD4	PLCD4		SELENON	CYB5R3	IBA57	SH2D1A	UBB	VAMP7	TRIM22	TGFB1
NKAP	ETV6		BATF	TGFB1	STON2		STAT5B	PTPN2	SCIN	MED1		LEF1		USP16	SLBP	RPA2	WNT7A	WNT2B	WNT1	TMEM64	UBB	THBS1	TEK	PIK3CD	PLCZ1	PLCD3		SDR39U1	AHSP	HMBS	RBPJ	UBA52	VAMP2	TRGV3	SULF2
N4BP2L2	CTC1		ACE	TAL1	SSBP3		STAT3	PKNOX1	RAB7B	KIT		L3MBTL3		URGCP	SENP2	RPA1	WNT6	WNT2	WLS	TLE2	UBA52	TGFB3	STAMBP	PIK3CB	PLCL2	PLCD1		SCD5		FXN	PSMB10	TYROBP	UNC13D	TRGC2	SOX2
MECOM	CD34			STON2	SMPD3		STAT1	NFE2L1	PTPN6	G6B		JAGN1		UHRF2	RTFDC1	RFC5	WNT5B	WNT11	VPS35	TCF7L2	TSG101	TGFA	SOX9	NYAP2	PLCL1	PLCB4		SCD		FECH	POU2F2	TYK2	UBR4	TRBV12-3	SLC1A3
KITLG	ARIH2			SSBP3	SLC8A3		SRF	LYN	PTPN11	FLI1		INPP5D		UHRF1	RTEL1	RFC4	WNT5A	WNT10B	USP34	STK4	TRIB3	TDGF1	SLC9A3R1	NYAP1	PLCH2	PLCB3		SCCPDH		CPOX	POU2AF1	TRIM8	TYROBP	TRBC1	SLC1A2
ETV6				SRF	SLC7A6OS		SPI1	KMT2E	PRMT1	EP300		IL5		UBE2I	RPA4	RFC3	WNT4	WNT1	UBR5	STK3	TRIB2	TAB3	SIRT2	NF1	PLCH1	PLCB2		RTN4IP1		COX15	PDCD1	TRIM62	TXNDC5	TRAV9-2	RPS6KB1
CTC1				SP7	SIPA1L3		SP3	KLF1	PIP4K2A	ABI1		IL25		TXNL4B	RAD51	RFC2	WNT3A	UBE2B	UBC	SOX9	TRIB1	TAB2	SIRT1	LTK	PLCG2	PLCB1		RFESD		COX10	PAX5	TRIM59	TUBB4B	TRAV9-1	RAC1
CD34				SMPD3	SIN3A		SOX6	KIT	PF4			HCLS1		TXNL4A	PCNA	RFC1	WNT3	TCF7L2	UBB	SOX2	TRAF7	TAB1	SERPINE2	IRS1	PLCG1	PDIA3		RETSAT		ATPIF1	NOTCH1	TRIM5	TUBB	TRAV40	POU5F1
ATXN1L				SLC8A3	SFRP1		SMAP1	JAK3	MEIS1			HAX1		TXNIP	ORC3	RBX1	WNT2B	TCF7L1	UBA52	SOX17	TRAF6	SOD1	SERPINA12	IGF1R	PLCE1	NOTUM		RDH14		ALAS2	MS4A1	TRIM4	TTR	TRAV38-1	PLLP
ARIH2				SLC7A6OS	SERPINB12		SMAD5	JAK2	MED1			GATA2		TXLNG	MRE11	RAD18	WNT2	TCF7	TRPM4	SOX10	TRAF2	SHC2	SEMA4D	IGF1	PLCD4	F2RL2		PYROXD2		ALAS1	MNX1	TRIM35	TSPAN14	TRAV2	PDX1
				SIPA1L3	RRS1		SLC25A38	INHBA	KIT			GATA1		TUSC2	LIG1	POLD4	WNT16	TBL1XR1	TNKS2	SOSTDC1	TPD52L1	SHC1	SELP	HTR2B	PLCD3	EDNRA		PYROXD1		ALAD	MEF2C	TRIM32	TRPM2	TRAV19	PDGFB
				SIN3A	REST		SLC11A2	INHA	IL11			CUL4A		TTC28	INO80	POLD3	WNT11	TBL1X	TNKS	SOST	TP73	SAA1	RGL2	HTR2A	PLCD1	CHRM5		PDPR			LY86	TRIM31	TRAPPC1	TRAV18	PDGFA
				SFRP1	RBM47		SFXN1	IKZF1	HMGB2			CSF3		TSPYL2	GMNN	POLD2	WNT10B	T	TMEM198	SNAI2	TNIK	S1PR2	RELN	GATA3	PLCB4	CHRM3		PDIA5			LTF	TRIM28	TOM1	TRAV14DV4	PAX6
				SETD1A	PYGO1		SENP1	HSPA9	HIST4H4			CSF2		TRNP1	GINS2	POLD1	WNT10A	STK11	SULF2	SIAH2	TNFSF11	RPS27A	RASGRP1	ERBB3	PLCB3	CHRM1		OXR1			LTA	TRIM27	TOLLIP	TNFSF9	PATE4
				SERPINB12	PTPRZ1		RPS19	HIPK2	GATA2			CEBPA		TRIOBP	GINS1	PNKP	WNT1	SOX4	SRC	SHH	TNFRSF11A	RIPK2	PTPN6	ERBB2	PLCB2	CCR5		OXNAD1			IL7	TRIM26	TNFRSF1B	TNFSF8	NRP1
				RRS1	PTPRC		RPS14	HCLS1	GATA1			CEACAM1		TRIM21	FGFR1	PCNA	WLS	SOX17	SOX4	SFRP5	TNF	PTPN11	PTPN13	EDN1	PLCB1	CCR1		OSGIN2			IL6	TRIM25	TNFAIP6	TNFSF4	NMNAT3
				REST	PTPN6		RHAG	GATA3	GABPA			CBFA2T3		TP53BP2	FBXW7	PARP1	WISP1	SNAI2	SMURF2	SFRP4	TLR9	PROK2	PTPN11	C1QBP	PDIA3	CCL5		OSGIN1			IFNW1	TRIM21	TMEM63A	TNFSF15	NMNAT1
				RBM47	PSEN1		RBFOX2	GATA1	G6B			C1QC		TMPRSS11A	E2F8	MRPS9	WIF1	SMAD3	SFRP4	SFRP2	TLR6	PROK1	PTK2	AKT1	PDGFRB	CCKBR		NRF1			IFNK	TRIM15	TMEM30A	TNFSF14	MDK
				PYGO1	PRRC2C		RB1	G6B	FLI1			ADIPOQ		TLK2	E2F7	MRPS35	WDR61	SHH	SFRP2	SFRP1	TLR4	PRKAA1	PTEN		PDGFRA	CASR		NQO2			IFNG	TRIM14	TMEM179B	TNFSF13B	MAP2K4
				PTPRZ1	PLEK		PTPN2	FLVCR1	EP300					TLK1	DONSON	MRPS26	VPS35	SFRP1	SFRP1	SEM1	TIAM1	PLCE1	PRR5L		NOTUM	BDKRB2		NDUFAF5			IFNE	TRIM13	TMEM173	TNFSF13	LYVE1
				PTPRC	PDGFRA		PTBP3	ETV2	CIB1					THAP5	DNA2	MRPS11	VPS29	SDC1	SEM1	SDHAF2	THBS1	PLA2G1B	PRR5		NMUR1	ADORA1		NDOR1			IFNB1	TRIM11	TMC6	TNFSF12-TNFSF13	KLK8
				PTPN6	PAPD4		PRMT1	EPO	CDKN2B					THAP1	DBF4B	HMGA2	VPS26A	RYR2	RSPO3	SCYL2	TGFBR1	PIK3CB	PREX2		LPAR2			NBPF8			IFNA8	TRIM10	TMBIM1	TNFSF12	KLK6
				PSEN1	NARFL		PKNOX1	EPAS1	ABI1					TET2	DACH1	DTL	VAX2	RYK	RSPO2	RPS27A	TGFB3	PEA15	PPP2R5C		LPAR1			NBPF20			IFNA7	TRIL	TLR2	TNFSF11	ITGB4
				PRRC2C	MMP21		NFE2L1	DYRK3						TERF2	CHEK2	DNAJA1	USP34	RARG	RSPO1	ROR2	TGFB1	PDE6H	PPP2R5B		KIT			NBPF11			IFNA6	TREML1	TIMP2	TNFSF10	ID3
				PLEK	MIXL1		NCKAP1L	DNASE2						TAF1	CDT1	DDB1	UBC	PYGO2	RPS27A	RBX1	TGFA	PDE6G	PPP1R16B		ITK			NBPF10			IFNA5	TREM2	TICAM2	TNFRSF9	HOXB13
				PDGFRA	KRT75		MED1	CASP3						TACC1	CDC7	CUL4B	UBB	PTPRU	ROR2	RAPGEF1	TENM1	PAK3	PPARD		HTR2B			NBPF1			IFNA4	TREM1	TCN1	TNFRSF8	HHEX
				PAPD4	KCNAB2		MB	BMP4						SUV39H2	CDC45	CUL4A	UBA52	PTK7	RNF220	PTPRO	TDGF1	P2RX7	PLXNB1		HTR2A			MTO1			IFNA21	TRDC	TCIRG1	TNFRSF6B	GRIN2C
				NFE2L2	INHBA		MAPK14	ATPIF1						SUV39H1	BRCA2		TRABD2B	PTEN	RNF146	PSMF1	TAOK3	NTRK3	PLEKHA1		GPR55			MMACHC			IFNA2	TRBC2	TBC1D10C	TNFRSF4	GRIN2A
				NARFL	HYAL2		MAPK11	ALAS2						SUPT5H	BCL6		TRABD2A	PSEN1	PSMF1	PSME4	TAOK2	NTF3	PIP5K1C		GNAQ			KIAA1191			IFNA17	TRBC1	TARM1	TNFRSF25	GLI1
				N4BP2L2	HOXB3		MAFB	AHSP						STOX1	ATRX		TNKS2	PROP1	PSME4	PSME3	TAB3	NRG1	PIP5K1B		GNA15			KDM1A			IFNA16	TRAF3	SYNGR1	TNFRSF21	GAP43
				MMP21	HERC6		MAEA	ADD1						STK10			TNKS	PORCN	PSME3	PSME2	TAB2	NOD2	PIP5K1A		FLT1			IYD			IFNA14	TOLLIP	SVIP	TNFRSF1B	FN1
				MLF1	HEATR9		LYN	ADAR						STEAP3			TNIK	OTULIN	PSME2	PSME1	TAB1	NOD1	PIP4K2C		FGFR1			HTATIP2			IFNA10	TNK2	SURF4	TNFRSF1A	FGF7
				MIXL1	FSTL3		LDB1	ACIN1						SRC			TMEM88	NR4A2	PSME1	PSMD9	SYK	MUC20	PIP4K2B		FGF2			HSDL2			IFNA1	TNK1	STXBP3	TNFRSF18	FAM65A
				MEOX1	FST		L3MBTL3							SPOUT1			TMEM198	NKX2-5	PSMD9	PSMD8	STK38	MOS	PIP4K2A		F2RL2			HSD17B6			GPR183	TNFAIP8L2	STXBP2	TNFRSF14	F2RL3
				KRT75	ESCO2		KMT2E							SPIN2B			TLE4	NDP	PSMD8	PSMD7	SRC	MAPKAPK5	PIK3R6		ESR1			HSD17B13			GPI	TMEM173	STOM	TNFRSF11B	F2RL2
				KIT	EML1		KLF2							SPIN2A			TLE3	MYH6	PSMD7	PSMD6	SPRY2	MAPKAPK3	PIK3R5		EGFR			HSD11B1L			GATA3	TLR9	STK11IP	TNFRSF10D	F2R
				KCNAB2	EEF2		KLF13							SPECC1L			TLE2	MYC	PSMD6	PSMD5	SPRY1	MAPKAPK2	PIK3R2		EDNRA			HR			FOXJ1	TLR8	STK10	TNFRSF10C	F2
				JAM3	DHTKD1		KLF1							SPDYC			TLE1	MED12	PSMD5	PSMD4	SPRED2	MAPK3	PIK3R1		CHRM5			GSTO2			EBI3	TLR7	STBD1	TNFRSF10B	DST
				INHBA	DACT2		KIT							SPAG8			TGFB1I1	LRRK2	PSMD4	PSMD3	SPRED1	MAPK14	PIK3IP1		CHRM3			GSTO1			CD83	TLR6	SRP14	TNFRSF10A	CYP1A1
				HYAL2	COL24A1		JMJD6							SMPD3			TAX1BP3	LRP6	PSMD3	PSMD2	SPAG9	MAPK11	PIK3CG		CHRM1			GFOD2			CD28	TLR5	SPTAN1	TNFAIP1	CX3CR1
				HSPA9	CEBPD		JAK3							SMARCB1			STRN	LRP5	PSMD2	PSMD14	SORL1	MAPK10	PIK3CD		CCR5			GFOD1			CCR6	TLR4	SNAP29	TMIGD2	CTGF
				HOXB4	C12orf29		JAK2							SIK1			SPIN1	LEF1	PSMD14	PSMD13	SOD1	MAPK1	PIK3CB		CCR1			GDI2			CCL2	TLR3	SNAP25	TLR6	CDK5
				HOXB3	BVES		ISG15							SIAH2			SOSTDC1	KLF4	PSMD13	PSMD12	SNF8	MAP3K7	PIK3CA		CCL5			GDI1			BST2	TLR2	SNAP23	TLR4	CCR2
				HERC6	BMP4		INPP5D							SIAH1			SOST	KDM6A	PSMD12	PSMD11	SMPD1	MAP3K2	PIK3AP1		CCKBR			FOXRED2			BST1	TLR10	SLPI	TLR2	CCR1
				HEATR9	ARMC6		INHBA							SENP5			SNX3	HOXB9	PSMD11	PSMD10	SHC2	MAP3K11	PDGFRB		CASR			FOXRED1			BLNK	TLR1	SLCO4C1	TLR10	CCL13
				FSTL3	ARL11		INHA							SDCCAG3			SLC9A3R1	GSK3B	PSMD10	PSMD1	SHC1	MAP2K6	PDGFRA		C5AR1			FDFT1			BCL2	TKFC	SLC44A2	TLR1	BPTF
				FST	ARHGEF7		IKZF1							SAC3D1			SKP1	GLI1	PSMD1	PSMC6	SFRP2	MAP2K5	PDGFD		BICD1			FAXDC2			AIRE	TIRAP	SLC2A5	TINAGL1	AURKA
				FOXC1	ANLN		HSPA9							RUVBL1			SFRP5	FZD8	PSMC6	PSMC5	SFRP1	MAP2K3	PDGFC		BDKRB2			FAR2				TICAM2	SLC2A3	TINAG	AIMP1
				FLT3	AGPAT5		HOXA5							RPS6KA3			SFRP4	FZD7	PSMC5	PSMC4	SERPINB3	MAP2K2	PDGFB		AVPR1B			FAR1				TICAM1	SLC27A2	THBS1	AGER
				ESCO2	ADAR		HMGB2							RPS6KA1			SENP2	FZD5	PSMC4	PSMC3	SASH1	MAP2K1	PDGFA		AVPR1A			FADS6				TEC	SLC15A4	TGFBR3	ADORA3
				ERCC2			HIPK2							RNF8			RYK	FZD4	PSMC3	PSMC2	SAA1	MADD	NYAP2		ANG			FADS3				TBKBP1	SLC11A1	TENM1	ADM
				EML1			HIF1A							RINT1			RTF1	FZD3	PSMC2	PSMC1	S1PR2	LRRK2	NYAP1		AGT			FADS2P1				TBK1	SIRPB1	TCRB	ACHE
				EIF2AK2			HCLS1							RIF1			RSPO4	FZD2	PSMC1	PSMB9	S100A12	LPAR3	NTRK2		ADRA1A			FADS1				SYK	SIRPA	TCRA	ABHD2
				EEF2			HBZ							RHNO1			RSPO3	FZD1	PSMB9	PSMB8	RPS3	LPAR1	NRG4		ADORA1			F8				SUSD4	SIGLEC9	TCF7
				DHTKD1			GATA3							RGS2			RSPO2	FGF8	PSMB8	PSMB7	RPS27A	KIT	NRG2		ADCYAP1R1			ETFDH				STYK1	SIGLEC5	TCF12
				DACT2			GATA2							RCBTB1			RSPO1	EGF	PSMB7	PSMB6	ROR2	KARS	NRG1		ABL2			ETFA				SSC5D	SIGLEC14	TAPBP
				COL24A1			GATA1							RBM38			RPS27A	DVL3	PSMB6	PSMB5	RIPK2	ITGA1	NLRC3		ABL1			ERO1B				SRPK2	SERPINB6	SUSD2
				CHD2			G6PD							RBL1			RNF43	DVL2	PSMB5	PSMB4	RIPK1	IRAK2	NKX3-1					ERO1A				SRPK1	SERPINB3	SPN
				CEBPD			G6B							RBBP4			RNF146	DVL1P1	PSMB4	PSMB3	RGS4	IRAK1	NF1					ENOX1				SRMS	SERPINB12	SP2
				CDK6			FOXO3							RB1CC1			RNF138	DVL1	PSMB3	PSMB2	RGS3	IQGAP3	NEDD4					DHRSX				SRC	SERPINB10	SMAD6
				C12orf29			FLVCR1							RASSF4			RBX1	DIXDC1	PSMB2	PSMB11	RGS2	INSR	NCF1					DHRS7B				SPON2	SERPINB1	SMAD3
				BVES			ETV2							RASSF2			PYGO1	DISC1	PSMB11	PSMB10	RGS14	IL1B	MYOC					DHRS7				SMPDL3B	SERPINA3	SLPI
				BRAF			ETS1							RACK1			PRKAA2	CTNNB1	PSMB10	PSMB1	RASGRP1	IKBKG	MYDGF					DHRS4L2				SLPI	SERPINA1	SH2D6
				BMP4			ERCC2							RABGAP1			PRKAA1	CHD8	PSMB1	PSMA8	RAPGEF1	IGF1	MET					DHRS4L1				SLAMF6	SELL	SERPINB9
				BATF			EPO							PYHIN1			PPM1A	CDH3	PSMA8	PSMA7	RAP1A	HGF	MAPK3					DHRS13				SLAMF1	SDCBP	SEMA7A
				ARMC6			EPB42							PTP4A1			PORCN	CDC42	PSMA7	PSMA6	RAF1	GRM4	MAPK1					DHRS12				SLA2	SCAMP1	SEMA4D
				ARL11			EPAS1							PRR5			PLCG2	CCND1	PSMA6	PSMA5	PTPRJ	GRM1	LTK					DHRS11				SLA	S100P	SEMA3C
				ARHGEF7			DYRK3							PRPF40A			PITX2	BCL9L	PSMA5	PSMA4	PTPN6	GNG3	LEP					DHRS1				SIRT2	S100A9	SECTM1
				ANLN			DNASE2							PRKCE			PIAS4	BCL9	PSMA4	PSMA3	PTPN22	GHRL	LCK					DCT				SIRPB1	S100A8	SBSPON
				ANKLE1			DMTN							PRKCD			PAF1	AXIN1	PSMA3	PSMA2	PTPN11	GHR	KLF4					CYP3A5				SIGLEC16	S100A7	SAMHD1
				AGPAT5			CEBPG							PPP1R1C			NXN	APC	PSMA2	PSMA1	PTPN1	FRS2	KLB					CYP3A4				SIGLEC15	S100A12	S1PR4
				ADAR			CASP3							PPP1CA			NPHP3		PSMA1	PRKN	PTK2B	FPR1	KL					CYP2E1				SIGLEC14	S100A11	RGS1
				ACE			BMP4							POC5			NOTUM		PIN1	PRICKLE1	PSEN1	FGF2	KITLG					CYP2D6				SH2D1B	ROCK1	RFX1
							BCL6							PLK5			NKD2		NRARP	PFDN5	PROK2	FGF10	KIT					CYP2C9				SH2D1A	RNASET2	RELT
							ATPIF1							PKN2			NKD1		NLE1	NPHP4	PROK1	FGF1	KDR					CYP2C19				SFTPD	RNASE3	RAG1
							ARNT							PIN1			NDRG2		NFKB1	NPHP3	PRKCD	ERP29	JAK2					CYP24A1				SERPING1	RNASE2	PXDN
							ARID4A							PIMREG			NDP		NAIP	NOTUM	PRKAA1	EPGN	IRS2					CYP1A2				SERINC5	RHOG	PTGER4
							ANKRD54							PIM3			MESDC2		LRRK2	NOTCH1	PPP2R1A	EGF	IRS1					CYP1A1				SERINC3	RHOF	PTGDR2
							ALAS2							PIM1			MCC		LRRK1	NOG	PPP2CA	EFNA1	INS					CYB5RL				SEC14L1	RHOA	PTAFR
							AHSP							PFDN1			MARK2		LRP6	NKX2-5	PPEF2	DUSP9	IL18					CYB5R3				SDHAF4	RETN	PRKRA
							ADD1							PELO			MARK1		LGR6	NKD2	PLCG1	DUSP7	IGF1R					CYB5R1				SARM1	RAP2C	PRG4
							ADAR							PDCD2L			MACF1		LGR5	NKD1	PLCE1	DUSP6	IGF1					CYB561A3				SAA1	RAP2B	PRELID1
							ACVR2A							PCNP			LZTS2		LGR4	MLLT3	PLA2G1B	DUSP5	IER3					CYB561				S100B	RAP1B	PPBP
							ACVR1B							PARD6G			LRRFIP2		JUP	MCC	PKN1	DRD4	ICOS					CHML				S100A9	RAP1A	PNP
							ACIN1							PARD6B			LRP6		ILK	MAPK14	PIK3R6	CXCR4	HTR2B					CHM				S100A8	RAC1	PKHD1L1
														PARD3B			LRP5		GPRC5B	MAD2L2	PIK3R5	CXCL17	HTR2A					CFAP61				S100A7	RAB9B	PGLYRP1
														PARD3			LGR6		FZD9	LZTS2	PIK3CG	CSPG4	HGF					C20orf96				S100A12	RAB7A	PF4V1
														PAPD5			LEO1		FGFR2	LRP6	PIK3CB	CHRNA7	HCST					C1orf43				RPS27A	RAB6A	PF4
														OIP5			LEF1		FGF9	LRP4	PEA15	CDK1	HCLS1					APEX1				RNF135	RAB5C	PELI3
														NSMCE2			LDB1		FGF10	LIMD1	PDGFRB	CD81	HBEGF					AKR1C8P				RNASE7	RAB5B	PELI2
														NR3C1			KREMEN2		EDA	LEF1	PDGFD	CD74	HAX1					AIFM3				RIPK2	RAB4B	PELI1
														NOLC1			KREMEN1		DVL2	LATS2	PDGFC	C5AR1	GRB2					ADI1				RIOK3	RAB44	PDCD1LG2
														NEK1			KLHL12		DVL1	LATS1	PDGFB	C5	GPER1									RELB	RAB3D	OTUD7B
														NEDD9			KIAA0922		DLX5	KREMEN2	PDGFA	C1QTNF2	GH1									REL	RAB3A	OTUD7A
														NCAPG2			INVS		DKK2	KREMEN1	PDE6H	BMP2	GATA3									PYDC2	RAB37	OSM
														NASP			HMGXB4		DIXDC1	KLHL12	PDE6G	AVPI1	GAB1									PYDC1	RAB31	OPRK1
														MYOG			HIC1		DAPK3	KIAA0922	PDE5A	ARRB1	FYN									PYCARD	RAB27A	OPRD1
														MRPL41			HHEX		CTDNEP1	JADE1	PDCD4	ALK	FSHR									PTX3	RAB24	NRROS
														MPLKIP			HBP1		CSNK1D	ISL1	PDCD10	ADORA2B	FRS2									PTK6	RAB18	NOTCH1
														MISP			GSK3B		COL1A1	INVS	PAQR3		FLT3									PTK2B	RAB14	NGFR
														MIS18BP1			GSK3A		CCAR2	IGFBP6	PAK3		FLT1									PTK2	RAB10	NFIL3
														MIS18A			GRK6		CAV1	IGFBP4	PAK1		FGR									PSTPIP1	QSOX1	NECTIN1
														MICAL3			GRK5		CAPRIN2	IGFBP2	P2RX7		FGFR4									PRKD1	QPCT	NCR3
														MCTS1			FZD9		BIRC8	IGFBP1	NUP62		FGFR3									PRDM1	PYGL	NCF4
														MCIDAS			FZD4		BAMBI	HECW1	NTRK3		FGFR2									PPP1R14B	PYGB	MYLPF
														MARVELD1			FRZB		AXIN2	HDAC1	NTRK1		FGFR1									PPARG	PYCARD	MS4A2
														MARK4			FERMT2		AXIN1	GSK3B	NTF3		FGF9									POLR3K	PTX3	MR1
														MAPRE3			FBXW4		ASPM	GSK3A	NRK		FGF8									POLR3H	PTPRN2	MBP
														MAPRE2			FBXW11		ARNTL	GREM1	NRG1		FGF7									POLR3G	PTPRJ	MAP4K2
														MAPK7			ETV2		AMER1	GPC3	NOX4		FGF6									POLR3F	PTPRC	MAP3K14
														MAPK6			DVL3			GLI3	NOD2		FGF5									POLR3E	PTPRB	MADCAM1
														MAPK4			DVL2			GLI1	NOD1		FGF4									POLR3D	PTPN6	LY75
														MAPK3			DRD2			G3BP1	NLK		FGF3									POLR3C	PTGES2	LTBR
														MAPK13			DRAXIN			FZD6	NGF		FGF23									POLR3B	PTAFR	LTB4R
														MAPK1			DKK4			FUZ	NF1		FGF22									POLR3A	PSMD7	LTB
														MAP3K8			DKK3			FRZB	NEK10		FGF20									PML	PSMD6	LST1
														MAEA			DKK2			FOXO3	MUL1		FGF2									PIK3CG	PSMD3	LILRB2
														LZTS2			DDX3X			FOXO1	MUC20		FGF19									PIK3CD	PSMD2	LIF
														LRRCC1			DDIT3			FERMT1	MST1R		FGF18									PGLYRP4	PSMD14	LCP2
														LMLN			DDB1			EGR1	MOS		FGF17									PGLYRP3	PSMD13	LAX1
														LLGL2			DACT3			DVL3	MIF		FGF16									PGLYRP2	PSMD12	LAT
														LIN9			DACT1			DVL2	MDFIC		FGF10									PGLYRP1	PSMD11	KIR3DS1
														LIN54			DAB2			DVL1	MBIP		FGF1									PCBP2	PSMD1	KIR3DL1
														LIN52			CYLD			DRAXIN	MAPKAPK5		FBXL2									PADI4	PSMC3	KIR2DS5
														LIN37			CXXC4			DKK4	MAPKAPK3		F2RL1									OTULIN	PSMC2	KIR2DS2
														LIG4			CUL3			DKK3	MAPKAPK2		F2R									NRROS	PSMB7	KIR2DS1
														LIG3			CUL1			DKK2	MAPK9		F2									NR1H4	PSMB1	KIR2DL3
														KRT18			CTR9			DKK1	MAPK8IP3		EREG									NOD2	PSMA5	KIR2DL1
														KMT5A			CTNND2			DDIT3	MAPK8IP1		ERBB4									NOD1	PSMA2	KAAG1
														KLK10			CTNND1			DACT3	MAPK8		ERBB3									NLRX1	PSEN1	JCHAIN
														KLHL42			CTNNBIP1			DACT1	MAPK7		ERBB2									NLRP6	PSAP	ITGAD
														KLHL21			CTNNB1			DAB2IP	MAPK6		ENTPD5									NLRP3	PRTN3	IRF8
														KCTD11			CSNK2B			DAB2	MAPK4		EGFR									NLRP2B	PRSS3	IRAK1BP1
														KATNB1			CSNK2A2			CYLD	MAPK3		EGF									NLRP2	PRSS2	IL9
														KATNA1			CSNK2A1			CUL3	MAPK15		EDN1									NLRP10	PRKCD	IL7R
														JAG2			CSNK1G3			CTNND1	MAPK14		DCN									NLRP1	PRG3	IL5
														INSM1			CSNK1G2			CTHRC1	MAPK13		DAB2IP									NLRC5	PRG2	IL4R
														ING1			CSNK1G1			CSNK1A1	MAPK12		CSF3									NLRC4	PRDX6	IL4
														IKZF1			CSNK1E			CHD8	MAPK11		CRYBA1									NFKB2	PRDX4	IL37
														HSMCR30			CSNK1D			CDH2	MAPK10		CEACAM1									NFKB1	PRCP	IL36B
														HMG20B			CSNK1A1L			CAV1	MAPK1		CD86									NCR2	PPIE	IL36A
														HMCN1			CSNK1A1			BMP2	MAP4K5		CD80									NCF2	PPIA	IL32
														HJURP			CPZ			BICC1	MAP4K3		CD28									NCF1	PPBP	IL3
														HELLS			CPE			AXIN2	MAP4K2		CD19									NAIP	PNP	IL2RG
														HCFC1			CELSR2			AXIN1	MAP4K1		CCL5									MX2	PLEKHO2	IL2RA
														HACE1			CELA1			APOE	MAP3K9		CBL									MX1	PLD1	IL27RA
														GSPT2			CDK14			APC2	MAP3K8		CAT									MST1R	PLAUR	IL21
														GPS2			CDC73			APC	MAP3K7CL		C3orf58									MSRB1	PLAU	IL2
														GPS1			CD24			ANKRD6	MAP3K7		C1QBP									MR1	PLAC8	IL1RN
														GPER1			CCNY			AMER2	MAP3K6		BTC									MIF	PKP1	IL1RL1
														GNAI3			CCNE1			AMER1	MAP3K5		BECN1									MID2	PKM	IL1RAP
														GNAI2			CCDC88C			AES	MAP3K4		ANGPT1									MBL2	PIGR	IL1R2
														GNAI1			CCAR2				MAP3K3		AKT1									MB21D1	PGRMC1	IL1R1
														GMNC			CALCOCO1				MAP3K21		AGT									MAVS	PGM2	IL1F10
														GAK			BTRC				MAP3K20											MATK	PGM1	IL1B
														FSD1			BRD7				MAP3K2											MARCO	PGLYRP1	IL1A
														FIGN			BCL7B				MAP3K15											MAP4K2	PGAM1	IL19
														FAM32A			AXIN2				MAP3K14											MAP3K5	PFKL	IL18RAP
														EVI5			AXIN1				MAP3K13											MALT1	PECAM1	IL18R1
														ESCO2			ARL6				MAP3K12											LYN	PDXK	IL18
														ERH			APCDD1				MAP3K11											LY96	PDAP1	IL17B
														ERF			APC2				MAP3K10											LY9	PAFAH1B2	IL17A
														ERBIN			APC				MAP3K1											LY86	PADI2	IL16
														EID1			AMOTL2				MAP2K7											LOC100129216	PA2G4	IL15
														EGFL6			AMOTL1				MAP2K6											LILRA5	P2RX1	IL13
														E2F3			AMER3				MAP2K5											LGR4	OSTF1	IL12A
														E2F2			AMER2				MAP2K4											LGALS3	OSCAR	IL10RB
														DYNLT3			AMER1				MAP2K3											LCN2	ORMDL3	IKBKG
														DYNC1LI1			AES				MAP2K2											LCK	ORM2	IKBKE
														DTYMK							MAP2K1											LBP	ORM1	IKBKAP
														DMTF1							MAGED1											KRT16	OLR1	IK
														DIXDC1							MADD											KLRK1	OLFM4	IGSF6
														DDX12P							LYN											KLRG1	NRAS	IGLV9-49
														DCLRE1A							LRRK2											KLRD1	NPC2	IGLV8-61
														DBF4B							LPAR3											KLRC2	NME2	IGLV7-46
														DAB2IP							LPAR1											KIR3DS1	NIT2	IGLV7-43
														CYLD							LAX1											KIR2DS5	NHLRC3	IGLV6-57
														CUZD1							LAMTOR3											KIR2DS4	NFKB1	IGLV5-52
														CUL4B							LAMTOR2											KIR2DS2	NFASC	IGLV5-48
														CTCFL							KRAS											KIR2DS1	NFAM1	IGLV5-45
														CSNK1A1							KITLG											JCHAIN	NEU1	IGLV5-39
														CREBL2							KIT											JAK3	NDUFC2	IGLV5-37
														CLTA							KIDINS220											JAK2	NCSTN	IGLV4-69
														CINP							KARS											JAK1	NCKAP1L	IGLV4-60
														CHTF18							JAK2											ITK	NBEAL2	IGLV4-3
														CHEK1							ITGA1											ITCH	NAPRT	IGLV3-9
														CHAF1B							IRAK3											IRGM	MVP	IGLV3-32
														CHAF1A							IRAK2											IRF7	MS4A3	IGLV3-27
														CETN1							IRAK1											IRAK4	MPO	IGLV3-25
														CENPV							IQGAP3											IPO7	MOSPD2	IGLV3-22
														CDK5							IQGAP1											IL36RN	MNDA	IGLV3-21
														CDK2AP1							INSR											IL36G	MMTAG2	IGLV3-19
														CDK20							INPP5K											IL36B	MMP9	IGLV3-16
														CDCA3							ILK											IL36A	MMP8	IGLV3-12
														CDCA2							IL1B											IL34	MMP25	IGLV3-10
														CDC73							IKBKG											IL27	MME	IGLV3-1
														CDC20							IGF1R											IL23A	MLEC	IGLV2-8
														CD2AP							IGF1											IL1RL2	MIF	IGLV2-33
														CCSAP							HYAL2											IL1RAP	MGST1	IGLV2-23
														CCPG1							HTR2B											IKBKG	MGAM	IGLV2-18
														CCNT2							HTR2A											IKBKE	METTL7A	IGLV2-14
														CCNT1							HRAS											IKBKB	MCEMP1	IGLV2-11
														CCNO							HMGCR											IGLL5	MAPK14	IGLV1-51
														CCNK							HIPK3											IGLL1	MAPK1	IGLV1-50
														CCNG2							HGS											IGLC7	MANBA	IGLV1-47
														CCNG1							HGF											IGLC6	MAN2B1	IGLV1-44
														CCNDBP1							HACD3											IGLC1	MAGT1	IGLV1-40
														CCND3							GSTP1											IGKC	LYZ	IGLV1-36
														CCND2							GRM4											IGHV7-81	LTF	IGLV11-55
														CCDC124							GRM1											IGHV6-1	LTA4H	IGLV10-54
														CCAR2							GPS2											IGHV5-51	LRRC7	IGLL1
														CCAR1							GPS1											IGHV4-61	LRMP	IGLC1
														CASP8AP2							GNG3											IGHV4-4	LRG1	IGKV6D-41
														CAMK1							GNAI2											IGHV4-30-2	LPCAT1	IGKV6D-21
														CABLES2							GHRL											IGHV4-28	LILRB3	IGKV6-21
														CABLES1							GHR											IGHV3OR16-9	LILRB2	IGKV5-2
														C9orf69							GH1											IGHV3OR16-8	LILRA3	IGKV4-1
														BRE							GBA											IGHV3OR16-13	LGALS3	IGKV3OR2-268
														BRD7							GADD45G											IGHV3OR16-12	LCN2	IGKV3D-7
														BRCC3							GADD45B											IGHV3OR16-10	LAMTOR3	IGKV3D-20
														BOD1L2							GADD45A											IGHV3OR15-7	LAMTOR2	IGKV3D-15
														BOD1							FZD8											IGHV3-74	LAMTOR1	IGKV3D-11
														BLCAP							FZD5											IGHV3-73	LAMP2	IGKV3-7
														BIRC6							FZD4											IGHV3-72	LAMP1	IGKV3-20
														BEX2							FZD10											IGHV3-66	LAIR1	IGKV3-15
														BANP							FRS2											IGHV3-64	KRT1	IGKV3-11
														BABAM1							FPR1											IGHV3-49	KPNB1	IGKV2D-40
														AVPI1							FLT3											IGHV3-43	KCNAB2	IGKV2D-30
														ATR							FLT1											IGHV3-38	KCMF1	IGKV2D-29
														ARL8B							FGFR1											IGHV3-35	JUP	IGKV2D-28
														ARL8A							FGF2											IGHV3-23	ITGB2	IGKV2D-26
														ARF6							FGF18											IGHV3-21	ITGAX	IGKV2D-24
														APPL2							FGF16											IGHV3-20	ITGAV	IGKV2-30
														APPL1							FGF10											IGHV3-16	ITGAM	IGKV2-28
														APEX2							FGF1											IGHV3-15	ITGAL	IGKV2-24
														ANAPC13							FGD2											IGHV2OR16-5	IST1	IGKV1OR2-108
														AHR							FCER1A											IGHV2-26	IQGAP2	IGKV1D-8
														ACTR8							F2R											IGHV1OR15-9	IQGAP1	IGKV1D-43
																					EZH2											IGHV1OR15-1	IMPDH2	IGKV1D-42
																					ERP29											IGHV1-69D	IMPDH1	IGKV1D-39
																					ERN2											IGHV1-69-2	ILF2	IGKV1D-37
																					ERN1											IGHV1-58	IGF2R	IGKV1D-33
																					ERCC6											IGHV1-45	IDH1	IGKV1D-17
																					ERBB2											IGHV1-3	HVCN1	IGKV1D-16
																					EPHA4											IGHV1-24	HUWE1	IGKV1D-13
																					EPGN											IGHV1-18	HSPA8	IGKV1D-12
																					ELANE											IGHM	HSPA6	IGKV1-9
																					EIF2AK2											IGHG4	HSPA1B	IGKV1-6
																					EGFR											IGHG3	HSPA1A	IGKV1-5
																					EGF											IGHG2	HSP90AB1	IGKV1-39
																					EFNA1											IGHG1	HSP90AA1	IGKV1-33
																					EDN3											IGHE	HRNR	IGKV1-27
																					EDN1											IGHD	HPSE	IGKV1-17
																					DVL3											IGHA2	HP	IGKV1-16
																					DVL2											IGHA1	HMOX2	IGKV1-12
																					DUSP9											IFNW1	HMGB1	IGKC
																					DUSP8											IFNL4	HLA-H	IGHV4-59
																					DUSP7											IFNL3	HK3	IGHV4-39
																					DUSP6											IFNL2	HGSNAT	IGHV4-34
																					DUSP5											IFNL1	HEXB	IGHV3-9
																					DUSP4											IFNE	HEBP2	IGHV3-7
																					DUSP3											IFNA8	HBB	IGHV3-53
																					DUSP22											IFNA7	GYG1	IGHV3-48
																					DUSP21											IFNA6	GUSB	IGHV3-33
																					DUSP2											IFNA5	GSTP1	IGHV3-30
																					DUSP19											IFNA4	GSN	IGHV3-23
																					DUSP18											IFNA21	GSDMD	IGHV3-13
																					DUSP16											IFNA2	GRN	IGHV3-11
																					DUSP14											IFNA17	GPR84	IGHV2-70
																					DUSP10											IFNA16	GPI	IGHV2-5
																					DUSP1											IFNA14	GOLGA7	IGHV1-69
																					DTNBP1											IFNA10	GNS	IGHV1-46
																					DRD4											IFNA1	GMFG	IGHV1-2
																					DNAJA1											IFIT5	GM2A	IGHE
																					DKK1											IFIH1	GLIPR1	IGHD
																					DIRAS2											IFI16	GLB1	IGHA2
																					DIRAS1											HMGB3	GLA	IGHA1
																					DBNL											HMGB2	GHDC	IGF1R
																					DAXX											HMGB1	GGH	IFITM3
																					DAB2IP											HLA-E	GDI2	IFITM2
																					CXCR4											HERC5	GCA	IFI6
																					CXCL17											HAVCR2	GALNS	ICOS
																					CSPG4											GZMM	GAA	HRH2
																					CSK											GSDMD	FUCA2	HLA-H
																					CRKL											GRB2	FUCA1	HLA-DRB4
																					CRK											GRAP2	FTL	HLA-DRA
																					CHRNA7											GRAP	FTH1	HLA-DQB2
																					CDK5RAP3											GPER1	FRMPD3	HLA-DQB1
																					CDK12											GATA3	FRK	HLA-DQA2
																					CDK1											FYN	FPR2	HLA-DQA1
																					CD81											FRK	FPR1	HLA-DPA1
																					CD74											FGR	FOLR3	HLA-DOB
																					CD40LG											FGB	FLG2	HLA-DOA
																					CD40											FGA	FGR	HLA-DMB
																					CD300A											FES	FGL2	HLA-DMA
																					CD24											FER	FCN1	hDV103S1
																					CCL19											FCER1G	FCGR3B	hDV102S1
																					CBLC											FBXO9	FCGR2A	HAMP
																					CAV3											FADD	FCER1G	hADV38S2
																					CAV1											F2RL1	FCAR	GZMH
																					CARTPT											F12	FAF2	GZMA
																					C5AR1											ELF4	FABP5	GTPBP1
																					C5											EIF2AK2	ERP44	GPR65
																					C1QTNF2											ECSIT	EPX	GPR183
																					BRAF											DMBT1	ENPP4	GEM
																					BMP7											DHX58	ELANE	GBP6
																					BMP4											DEFB135	EEF2	GBP2
																					BMP2											DEFB134	EEF1A1	FYB
																					BIRC7											DEFB133	DYNLT1	FTH1
																					AXIN1											DEFB132	DYNLL1	FCGR3B
																					AVPI1											DEFB131	DYNC1LI1	FCGR3A
																					ARRB1											DEFB129	DYNC1H1	FCGR2C
																					ARHGEF5											DEFB128	DSP	FCGR2B
																					ARAF											DEFB127	DSN1	FCGR1B
																					APOE											DEFB126	DSG1	FCGR1A
																					ALK											DEFB125	DSC1	FCAR
																					AKAP13											DEFB124	DPP7	FASLG
																					AJUBA											DEFB123	DOK3	FAS
																					AIDA											DEFB121	DOCK2	EXOSC9
																					AGER											DEFB119	DNASE1L1	ETS1
																					ADRA2C											DEFB118	DNAJC5	ENPP3
																					ADRA2B											DEFB116	DNAJC3	ENPP2
																					ADRA2A											DEFB115	DNAJC13	ENPP1
																					ADORA2B											DEFB114	DIAPH1	ENDOU
																					ADORA1											DEFB113	DGAT1	EDA
																					ADIPOQ											DEFB112	DERA	DPP8
																					ADAM9											DEFB110	DEGS1	DEFB4A
																					ADAM8											DEFB108P1	DEFA4	DEFB1
																																DEFB108B	DEFA1	DEFA1
																																DEFB107A	DDX3X	CYSLTR2
																																DEFB106A	DDOST	CYP11B1
																																DEFB105A	DBNL	CXCR5
																																DEFB104A	CYSTM1	CXCL9
																																DEFB1	CYFIP1	CXCL8
																																DEFA4	CYBB	CXCL6
																																DDX60	CYBA	CXCL5
																																DDX58	CYB5R3	CXCL3
																																DDX3X	CXCR2	CXCL2
																																DAB2IP	CXCR1	CXCL14
																																CYLD	CXCL1	CXCL13
																																CYBB	CTSZ	CXCL12
																																CYBA	CTSS	CXCL11
																																CSK	CTSH	CXCL10
																																CSF1R	CTSG	CXCL1
																																CSF1	CTSD	CX3CL1
																																CRISP3	CTSC	CTSW
																																CRCP	CTSB	CTSS
																																CR2	CTSA	CTSG
																																CR1	CSTB	CTSC
																																CORO1A	CST3	CTLA4
																																COLEC12	CSNK2B	CST7
																																CNPY3	CRISPLD2	CSF3
																																CLU	CRISP3	CSF2
																																CLEC7A	CREG1	CRIP1
																																CLEC6A	CRACR2A	CRHR1
																																CLEC5A	CR1	CR2
																																CLEC4M	CPPED1	COL4A3BP
																																CLEC4E	CPNE3	CNR2
																																CLEC4D	CPNE1	CNIH1
																																CLEC4C	COTL1	CMKLR1
																																CLEC4A	COPB1	CLNK
																																CLEC10A	COMMD9	CIITA
																																CHUK	COMMD3	CHUK
																																CHID1	CNN2	CHST4
																																CHGA	CMTM6	CHIT1
																																CFI	CLEC5A	CHIA
																																CD84	CLEC4D	CFP
																																CD6	CLEC4C	CEBPG
																																CD55	CLEC12A	CEBPB
																																CD46	CKAP4	CEACAM8
																																CD300LB	CHRNB4	CD97
																																CD300E	CHIT1	CD96
																																CD244	CHI3L1	CD8B
																																CD209	CFP	CD8A
																																CD1D	CFD	CD86
																																CD180	CEP290	CD79B
																																CD14	CECR1	CD70
																																CASP4	CEACAM8	CD7
																																CARD9	CEACAM6	CD40
																																CAPZA2	CEACAM3	CD4
																																CAPZA1	CEACAM1	CD276
																																CACTIN	CDK13	CD274
																																C6	CDA	CD27
																																C4BPB	CD97	CD1E
																																C4BPA	CD93	CD1A
																																C4B	CD68	CD164
																																C4A	CD63	CCR9
																																C2	CD59	CCR8
																																C1RL	CD58	CCR7
																																C1R	CD55	CCR6
																																C1QC	CD53	CCR5
																																C1QBP	CD47	CCR4
																																C1QB	CD44	CCR2
																																C1QA	CD36	CCR10
																																BTK	CD33	CCR1
																																BST2	CD300A	CCL4
																																BPIFB3	CD177	CCL28
																																BPIFA1	CD14	CCL27
																																BMX	CCT8	CCL25
																																BLK	CCT2	CCL24
																																BCL10	CAT	CCL23
																																B2M	CAPN1	CCL22
																																AXL	CAP1	CCL21
																																ATG5	CANT1	CCL20
																																ATG12	CAND1	CCL19
																																ARHGEF2	CAMP	CCL18
																																APP	CALML5	C8B
																																APOL1	CAB39	C8A
																																APOBEC3H	C6orf120	C5AR1
																																APOBEC3G	C5AR1	C3
																																APOBEC3F	C3AR1	C1R
																																APOBEC3D	C3	C1QC
																																APOBEC3C	C16orf62	C1QBP
																																APOBEC3B	BST2	BMPR1A
																																APOBEC3A	BST1	BMP6
																																APCS	BRI3	ATP6V0A2
																																ANXA1	BPI	AQP9
																																ANKRD17	BIN2	APLN
																																ANKHD1-EIF4EBP3	B4GALT1	AIRE
																																ANKHD1	B2M	AIM2
																																AKIRIN2	AZU1	ADAMDEC1
																																AKAP8	ATP8B4	ACKR4
																																AIM2	ATP8A1	ACKR2
																																AGER	ATP6V1D
																																ADARB1	ATP6V0C
																																ADAR	ATP6V0A1
																																ADAM15	ATP6AP2
																																ABL2	ATP11B
																																ABL1	ATP11A
																																	ATG7
																																	ATAD3B
																																	ASAH1
																																	ARSB
																																	ARSA
																																	ARPC5
																																	ARMC8
																																	ARL8A
																																	ARHGAP9
																																	ARHGAP45
																																	ARG1
																																	APRT
																																	APEH
																																	APAF1
																																	AP2A2
																																	AP1M1
																																	AOC1
																																	ANXA3
																																	ANXA2
																																	ANPEP
																																	ANO6
																																	AMPD3
																																	ALOX5
																																	ALDOC
																																	ALDOA
																																	ALDH3B1
																																	ALAD
																																	AHSG
																																	AGPAT2
																																	AGL
																																	AGA
																																	ADGRG3
																																	ADGRE3
																																	ADAM8
																																	ADAM10
																																	ACTR2
																																	ACTR1B
																																	ACTR10
																																	ACPP
																																	ACLY
																																	ACAA1
																																	ABCA13
																																	A1BG
