# Supplementary material for: Sensitive Quantitative Proteomics of Human Hematopoietic Stem and Progenitor Cells by Data-independent Acquisition Mass Spectrometry
Source: Mol Cell Proteomics. 2019 Apr 11;18(7):1454–67. doi: 10.1074/mcp.TIR119.001431 (PMC6601215; doi:10.1074/mcp.TIR119.001431)
Supplement: Supplemental Table S6 [file 144140_1_supp_312074_ppn5kc.xlsx]

## Sheet: gene_set_sizes_combined.xls
Number of genes in each gene set and how many of these were used to quantify in Fig. 4B
NAME	ORIGINAL SIZE	AFTER RESTRICTING TO DATASET 'RNA HSC vs OTHERS'	AFTER RESTRICTING TO DATASET 'RNA CMP vs OTHERS'	AFTER RESTRICTING TO DATASET 'RNA GMP vs OTHERS'	AFTER RESTRICTING TO DATASET 'RNA MEP vs OTHERS'	AFTER RESTRICTING TO DATASET 'PROTEIN HSC vs OTHERS'	AFTER RESTRICTING TO DATASET 'PROTEIN CMP vs OTHERS'	AFTER RESTRICTING TO DATASET 'PROTEIN GMP vs OTHERS'	AFTER RESTRICTING TO DATASET 'PROTEIN MEP vs OTHERS'
HSC PROLIFERATION&REGULATION	19	15	15	15	15	6	6	6	6
HSC PROLIFERATION	14	11	11	11	11	6	6	6	6
HSC HOMEOSTASIS	4	Rejected!	Rejected!	Rejected!	Rejected!	Rejected!	Rejected!	Rejected!	Rejected!
HSC DIFFERENTIATION	12	10	10	10	10	Rejected!	Rejected!	Rejected!	Rejected!
HEMATOPOIETIC PROGENITOR CELL DIFFERENTIATION&REGULATION	82	73	73	73	73	20	20	20	20
HEMATOPOIETIC PROGENITOR CELL DIFFERENTIATION	59	52	52	52	52	14	14	14	14
CMP PROLIFERATION	7	6	6	6	6	Rejected!	Rejected!	Rejected!	Rejected!
ERYTHROCYTE DIFFERENTIATION&REGULATION	94	91	91	91	91	34	34	34	34
ERYTHROCYTE DIFFERENTIATION	42	40	40	40	40	16	16	16	16
MEGA DIFFERENTIATION&REGULATION	32	30	30	30	30	15	15	15	15
MEGA DEVELOPMENT	16	15	15	15	15	9	9	9	9
MEGA DIFFERENTIATION	8	7	7	7	7	Rejected!	Rejected!	Rejected!	Rejected!
GRANULOCYTE DIFFERENTIATION&REGULATION	28	25	25	25	25	11	11	11	11
GRANULOCYTE DIFFERENTIATION	8	8	8	8	8	Rejected!	Rejected!	Rejected!	Rejected!
CELL CYCLE	247	235	235	235	235	60	60	60	60
CELL CYCLE DNA REPLICATION	39	39	39	39	39	12	12	12	12
DNA DAMAGE RESPONSE	36	36	36	36	36	24	24	24	24
WNT SIGNALING PATHWAY	178	163	163	163	163	30	30	30	30
CANONICAL WNT SIGNALING PATHWAY	80	66	66	66	66	Rejected!	Rejected!	Rejected!	Rejected!
POSITIVE REGULATION OF WNT	119	107	107	107	107	50	50	50	50
NEGATIVE REGULATION OF WNT	161	146	146	146	146	53	53	53	53
MAPK ACTIVITY & REGULATION	337	311	311	311	311	56	56	56	56
ACTIVATION OF MAPK ACTIVITY	108	102	102	102	102	20	20	20	20
PI3K SIGNALING & REGULATION	163	144	144	144	144	22	22	22	22
PI3K SIGNALING	27	26	26	26	26	Rejected!	Rejected!	Rejected!	Rejected!
PLC ACTIVITY & REGULATION	66	58	58	58	58	Rejected!	Rejected!	Rejected!	Rejected!
PLC ACTIVITY	30	27	27	27	27	Rejected!	Rejected!	Rejected!	Rejected!
THROMBOPOIETIN SIGNALING	3	Rejected!	Rejected!	Rejected!	Rejected!	Rejected!	Rejected!	Rejected!	Rejected!
OXIDOREDUCTASE ACTIVITY	101	90	90	90	90	28	28	28	28
HEMOGLOBIN COMPLEX	11	10	10	10	10	Rejected!	Rejected!	Rejected!	Rejected!
HEME BIOSYNTHETIC PATHWAY	20	20	20	20	20	9	9	9	9
HUMORAL IMMUNE RESPONSE	56	42	42	42	42	6	6	6	6
INNATE IMMUNE RESPONSE	438	336	336	336	336	64	64	64	64
NEUTROPHIL DEGRANULATION	481	460	460	460	460	241	241	241	241
IMMUNE RESPONSE	432	306	306	306	306	29	29	29	29
RESPONSE TO WOUNDING	62	54	54	54	54	Rejected!	Rejected!	Rejected!	Rejected!
